# Supplementary material for: Ginkgolide A enhances cardiomyocyte differentiation from pluripotent stem cells by targeting cytochrome c to attenuate intrinsic apoptosis
Source: J Biol Chem. 2026 Jun 6;302(7):113224. doi: 10.1016/j.jbc.2026.113224 (PMC13330671; doi:10.1016/j.jbc.2026.113224)
Supplement: Supplementary_table_2 [file mmc2.csv]

Pharma Model	Num Feature	Fit	Norm Fit	Num Hydrophobic	Num HB Acceptor	Num HB Donor	Num Positive	Num Negative	Num Aromatic	Name	Class	Uniplot	Function	Disease	Idication	name
1l0w_A_cavity_2	50	12.45	0.2491	16	7	8	14	5	0	Aspartyl-tRNA synthetase	NONE	P36419	Translation, ribosomal structure and biogenesis	NONE	NONE	aspS
2e2l_E_cavity_1	40	9.029	0.2257	22	2	7	9	0	0	Formamidase	NONE	O25836	NONE	NONE	NONE	amiF
1mv8_C_cavity_1	56	7.923	0.1415	38	6	5	0	7	0	GDP-mannose 6-dehydrogenase	NONE	P11759	Cell wall/membrane/envelope biogenesis	NONE	NONE	algD
2cv1_A_cavity_1	25	6.633	0.2653	6	3	4	1	11	0	Glutamyl-tRNA synthetase	NONE	P27000	NONE	NONE	NONE	gltX
2qzx_B_cavity_1	24	6.337	0.264	8	2	6	7	1	0	Candidapepsin-5	NONE	P43094	NONE	NONE	NONE	SAP5
2ea1_A_cavity_2	23	5.914	0.2571	10	4	2	1	6	0	Ribonuclease I	NONE	P21338	NONE	NONE	NONE	rna
2ys5_A_cavity_1	28	5.899	0.2107	10	3	6	9	0	0	ALK tyrosine kinase receptor	SIGNALING PROTEIN	ALK_HUMAN	Orphan receptor with a tyrosine-protein kinase activity. Appears to play an important role in the normal development and function of the nervous system. Phosphorylates almost exclusively at the first tyrosine of the Y-x-x-x-Y-Y motif.	A chromosomal aberration involving ALK is found in a form of non-Hodgkin lymphoma. Translocation t(2;5)(p23;q35) with NPM1. The resulting chimeric NPM1-ALK protein homodimerize and the kinase becomes constitutively activated. The constitutively active fusion proteins are responsible for 5-10% of non-Hodgkin lymphomas.;A chromosomal aberration involving ALK is associated with inflammatory myofibro…	Anaplastic large cell lymphoma	ALK
1k0h_A_cavity_1	17	5.862	0.3448	6	2	3	6	0	0	Tail attachment protein	NONE	P03714	NONE	NONE	NONE	FII
1c7s_A_cavity_1	27	5.736	0.2124	11	5	4	7	0	0	Chitobiase	NONE	Q54468	Carbohydrate transport and metabolism	NONE	NONE	chb
1iyn_A_cavity_1	18	5.561	0.3089	5	2	2	0	9	0	Stromal ascorbate peroxidase	NONE	Q8LNY5	Involved in peroxidase activity	NONE	NONE	sapx
2glu_B_cavity_1	21	5.509	0.2623	7	4	2	1	7	0	Uncharacterized methyltransferase ycgJ	NONE	O31474	NONE	NONE	NONE	ycgJ
1saz_A_cavity_1	30	4.964	0.1655	10	4	7	7	2	0	Probable butyrate kinase 2	NONE	Q9X278	Involved in kinase activity	NONE	NONE	buk2
2vkq_A_cavity_2	15	4.944	0.3296	5	3	2	5	0	0	Cytosolic 5-nucleotidase 3	NONE	Q9H0P0	NONE	NONE	NONE	NT5C3A
1m9i_A_cavity_4	30	4.922	0.1641	7	6	7	10	0	0	Annexin A6	LIPID BINDING PROTEIN	ANXA6_HUMAN	May associate with CD21. May regulate the release of Ca(2+) from intracellular stores.	NONE	NONE	ANXA6
2f6r_A_cavity_1	20	4.892	0.2446	7	3	4	5	1	0	Bifunctional coenzyme A synthase	NONE	Q9DBL7	NONE	NONE	NONE	Coasy
2vl6_A_cavity_1	26	4.885	0.1879	5	2	4	1	14	0	Minichromosome maintenance protein MCM	NONE	Q9UXG1	NONE	NONE	NONE	MCM
2c0o_A_cavity_2	16	4.872	0.3045	6	2	3	5	0	0	Tyrosine-protein kinase HCK	TRANSFERASE	HCK_HUMAN	May serve as part of a signaling pathway coupling the Fc receptor to the activation of the respiratory burst. May also contribute to neutrophil migration and may regulate the degranulation process of neutrophils.	NONE	NONE	HCK
3ilk_B_cavity_1	34	4.834	0.1422	16	2	10	2	4	0	Uncharacterized tRNA/rRNA methyltransferase HI0380	NONE	P44676	NONE	NONE	NONE	HI_0380
1dje_A_cavity_1	34	4.825	0.1419	18	3	7	0	6	0	8-amino-7-oxononanoate synthase	NONE	P12998	Coenzyme transport and metabolism	NONE	NONE	bioF
1v9x_A_cavity_1	13	4.806	0.3697	5	1	3	0	4	0	Poly [ADP-ribose] polymerase 1	NONE	Q9ZP54	NONE	NONE	NONE	PARP1
1n8w_A_cavity_2	19	4.717	0.2482	10	3	2	4	0	0	Malate synthase G	NONE	P0A5J4	Energy production and conversion	NONE	NONE	glcB
1zp3_A_cavity_2	22	4.713	0.2142	7	1	7	3	4	0	5,10-methylenetetrahydrofolate reductase	NONE	P0AEZ1	Amino acid transport and metabolism	NONE	NONE	metF
2q28_B_cavity_1	18	4.712	0.2618	5	3	4	6	0	0	Probable oxalyl-CoA decarboxylase	NONE	P0AFI0	NONE	NONE	NONE	oxc
3pgh_A_cavity_1	16	4.639	0.2899	6	2	2	0	6	0	Prostaglandin G/H synthase 2	NONE	Q05769	Involved in peroxidase activity	NONE	NONE	Ptgs2
2j0r_A_cavity_2	15	4.558	0.3039	4	3	3	2	3	0	Hemin transport protein hemS	NONE	P31517	NONE	NONE	NONE	hemS
2o1x_B_cavity_1	26	4.535	0.1744	8	5	4	3	6	0	1-deoxy-D-xylulose-5-phosphate synthase	NONE	Q9RUB5	NONE	NONE	NONE	dxs
1iy8_F_cavity_1	16	4.437	0.2773	8	1	4	3	0	0	Levodione reductase	NONE	Q9LBG2	Involved in oxidoreductase activity	NONE	NONE	lvr
3c3c_A_cavity_1	29	4.431	0.1528	12	6	4	1	6	0	Phosphoglycerate kinase 1	NONE	P00558	NONE	NONE	NONE	PGK1
2apc_A_cavity_1	27	4.389	0.1625	9	2	4	4	8	0	Alpha-1,3-mannosyl-glycoprotein 2-beta-N-acetylglucosaminyltransferase	NONE	P27115	Involved in alpha-1,3-mannosylglycoprotein 2-beta-N-acetylglucosaminyltransferase activity	NONE	NONE	MGAT1
2o26_B_cavity_1	18	4.381	0.2434	7	1	6	4	0	0	Kit ligand	NONE	P20826	NONE	NONE	NONE	Kitlg
1s5a_A_cavity_1	7	4.284	0.612	3	1	1	2	0	0	Hypothetical protein yesE	NONE	O31511	NONE	NONE	NONE	yesE
1nxc_A_cavity_2	22	4.194	0.1906	6	2	5	8	1	0	Mannosyl-oligosaccharide 1,2-alpha-mannosidase IA	NONE	P45700	Involved in mannosyl-oligosaccharide 1,2-alpha-mannosidase activity	NONE	NONE	Man1a1
3dra_B_cavity_1	17	4.157	0.2445	10	3	0	0	4	0	Protein farnesyltransferase/geranylgeranyltransferase type-1 subunit alpha	NONE	Q9Y765	NONE	NONE	NONE	RAM2
1w36_D_cavity_1	19	4.145	0.2181	10	2	5	1	1	0	Exodeoxyribonuclease V gamma chain	NONE	P07648	NONE	NONE	NONE	recC
2zv8_A_cavity_2	11	4.067	0.3697	5	2	1	3	0	0	Tyrosine-protein kinase Lyn	NONE	P25911	NONE	NONE	NONE	Lyn
2vwi_B_cavity_1	26	4.02	0.1546	16	5	3	2	0	0	Serine/threonine-protein kinase OSR1	TRANSFERASE	OXSR1_HUMAN	Regulates downstream kinases in response to environmental stress. May also have a function in regulating the actin cytoskeleton.	NONE	NONE	OXSR1
1fp3_A_cavity_1	17	4.001	0.2353	9	3	3	1	1	0	N-acylglucosamine 2-epimerase	NONE	P17560	NONE	NONE	NONE	RENBP
3cww_A_cavity_2	15	3.999	0.2666	7	3	3	2	0	0	Insulin-degrading enzyme	NONE	P14735	NONE	NONE	NONE	IDE
3eht_A_cavity_3	14	3.953	0.2824	6	2	3	0	3	0	Maltose-binding periplasmic protein	NONE	P0AEX9	Carbohydrate transport and metabolism	NONE	NONE	malE
1pl7_A_cavity_1	21	3.945	0.1879	11	2	4	1	3	0	Sorbitol dehydrogenase	OXIDOREDUCTASE	DHSO_HUMAN	NONE	NONE	Diabetic complication	SORD
2c6x_B_cavity_1	24	3.944	0.1643	12	3	5	0	4	0	Citrate synthase 1	NONE	P39119	NONE	NONE	NONE	citA
3dzt_A_cavity_1	17	3.929	0.2311	5	3	4	4	1	0	37 kDa salivary gland allergen Aed a 2	NONE	P18153	NONE	NONE	NONE	D7
1m56_I_cavity_1	18	3.929	0.2183	13	3	1	0	1	0	Cytochrome c oxidase subunit 1	NONE	P33517	NONE	NONE	NONE	ctaD
1lwd_A_cavity_2	16	3.925	0.2453	7	1	4	4	0	0	Isocitrate dehydrogenase [NADP], mitochondrial	NONE	P33198	Energy production and conversion	NONE	NONE	IDH2
1kxv_B_cavity_1	16	3.917	0.2448	9	1	3	3	0	0	Pancreatic alpha-amylase	NONE	P00690	Carbohydrate transport and metabolism	NONE	NONE	AMY2
1geg_B_cavity_1	12	3.894	0.3245	7	2	2	1	0	0	Acetoin(diacetyl) reductase	NONE	Q48436	Involved in oxidoreductase activity	NONE	NONE	budC
1dl5_B_cavity_2	10	3.893	0.3893	3	1	2	4	0	0	Protein-L-isoaspartate O-methyltransferase	NONE	Q56308	Involved in RNA binding	NONE	NONE	pcm
1lc0_A_cavity_1	19	3.879	0.2042	10	5	1	1	2	0	Biliverdin reductase A	NONE	P46844	Involved in oxidoreductase activity	NONE	NONE	Blvra
1yiv_A_cavity_1	8	3.875	0.4843	4	2	0	2	0	0	Myelin P2 protein	NONE	P0C6G6	NONE	NONE	NONE	PMP2
2rgv_A_cavity_1	17	3.87	0.2277	8	2	3	4	0	0	Peroxide operon regulator	NONE	P71086	NONE	NONE	NONE	perR
1eye_A_cavity_1	15	3.867	0.2578	5	2	3	4	1	0	Dihydropteroate synthase 1	NONE	P0A578	Coenzyme transport and metabolism	NONE	NONE	folP1
1tu8_A_cavity_1	11	3.865	0.3513	6	1	1	0	3	0	Glutathione S-transferase 2	NONE	P46427	Involved in glutathione transferase activity	NONE	NONE	GST2
3fru_E_cavity_2	10	3.86	0.386	5	1	3	1	0	0	IgG receptor FcRn large subunit p51	NONE	P13599	NONE	NONE	NONE	Fcgrt
1yw6_B_cavity_1	11	3.86	0.3509	5	2	2	1	1	0	Succinylglutamate desuccinylase	NONE	P76215	NONE	NONE	NONE	astE
1lqa_A_cavity_1	14	3.859	0.2757	5	2	3	3	1	0	Protein tas	NONE	P0A9T4	NONE	NONE	NONE	tas
2hzp_A_cavity_1	9	3.856	0.4285	3	0	3	3	0	0	Kynureninase	NONE	Q16719	NONE	NONE	NONE	KYNU
2g36_A_cavity_1	23	3.821	0.1661	11	6	2	1	3	0	Tryptophanyl-tRNA synthetase	NONE	Q9WYW2	NONE	NONE	NONE	trpS
1myr_A_cavity_1	26	3.815	0.1467	10	3	7	3	3	0	Myrosinase MA1	NONE	P29736	NONE	NONE	NONE	#N/A
1dyp_A_cavity_1	20	3.801	0.1901	10	4	3	1	2	0	Kappa-carrageenase	NONE	P43478	NONE	NONE	NONE	cgkA
1r0k_A_cavity_2	14	3.798	0.2713	7	2	2	3	0	0	1-deoxy-D-xylulose 5-phosphate reductoisomerase	NONE	Q9X5F2	Involved in catalytic activity	NONE	NONE	dxr
1sm4_A_cavity_1	17	3.793	0.2231	10	3	4	0	0	0	Ferredoxin--NADP reductase, leaf-type isozyme, chloroplast	NONE	O04977	Involved in oxidoreductase activity	NONE	NONE	PETH
1jt8_A_cavity_2	10	3.787	0.3787	4	3	2	1	0	0	Translation initiation factor 1A	NONE	Q57887	NONE	NONE	NONE	eIF1A
2cmw_A_cavity_3	13	3.785	0.2911	4	2	2	5	0	0	Casein kinase I isoform gamma-1	TRANSFERASE	KC1G1_HUMAN	Casein kinases are operationally defined by their preferential utilization of acidic proteins such as caseins as substrates. It can phosphorylate a large number of proteins. Participates in Wnt signaling (By similarity).	NONE	NONE	CSNK1G1
2ejv_B_cavity_1	19	3.781	0.199	9	3	2	0	5	0	L-threonine 3-dehydrogenase	NONE	Q5SKS4	NONE	NONE	NONE	tdh
2nox_H_cavity_2	26	3.747	0.1441	16	3	4	0	3	0	Tryptophan 2,3-dioxygenase	NONE	Q1LK00	NONE	NONE	NONE	kynA
1s7g_A_cavity_1	23	3.721	0.1618	16	1	3	0	3	0	NAD-dependent deacetylase 2	NONE	O30124	Transcription	NONE	NONE	cobB2
1d0x_A_cavity_3	25	3.721	0.1489	9	3	7	4	2	0	Myosin-2 heavy chain	NONE	P08799	Cell cycle control, cell division, chromosome partitioning	NONE	NONE	mhcA
3cv9_A_cavity_1	21	3.711	0.1767	14	3	2	0	2	0	Cytochrome P450-SU1	NONE	P18326	NONE	NONE	NONE	cyp105A1
1vfr_B_cavity_1	12	3.696	0.308	9	3	0	0	0	0	Major NAD(P)H-flavin oxidoreductase	NONE	P46072	Energy production and conversion	NONE	NONE	#N/A
4np1_A_cavity_1	14	3.696	0.264	8	0	3	2	1	0	Nitrophorin-1	NONE	Q26239	Involved in NO and histamine binding	NONE	NONE	#N/A
2cfy_E_cavity_1	21	3.687	0.1756	8	2	5	5	1	0	Thioredoxin reductase 1, cytoplasmic	NONE	Q16881	NONE	NONE	NONE	TXNRD1
3ge1_B_cavity_1	11	3.686	0.3351	7	3	1	0	0	0	Glycerol kinase	NONE	Q5HGD2	NONE	NONE	NONE	glpK
2gfp_B_cavity_2	15	3.681	0.2454	10	1	3	1	0	0	Multidrug resistance protein D	NONE	P31442	NONE	NONE	NONE	emrD
1n35_A_cavity_2	21	3.668	0.1747	9	7	2	2	1	0	RNA-directed RNA polymerase lambda-3	NONE	P17378	Involved in RNA binding	NONE	NONE	L1
1k4y_A_cavity_2	14	3.666	0.2618	7	2	3	0	2	0	Liver carboxylesterase 1	NONE	P12337	Lipid transport and metabolism	NONE	NONE	#N/A
1jh6_A_cavity_1	11	3.652	0.332	5	1	2	0	3	0	Cyclic phosphodiesterase	NONE	O04147	Involved in cyclic-nucleotide phosphodiesterase activity	NONE	NONE	At4g18930
1f8f_A_cavity_1	18	3.63	0.2017	8	1	5	0	4	0	Benzyl alcohol dehydrogenase	NONE	Q59096	Involved in zinc ion binding	NONE	NONE	xylB
1pbg_B_cavity_1	25	3.627	0.1451	9	3	5	3	5	0	6-phospho-beta-galactosidase	NONE	P11546	Carbohydrate transport and metabolism	NONE	NONE	lacG
3ec7_G_cavity_1	22	3.617	0.1644	7	3	4	5	3	0	Inositol 2-dehydrogenase	NONE	Q8ZK57	NONE	NONE	NONE	iolG
2cfv_A_cavity_1	19	3.612	0.1901	9	2	3	2	3	0	Receptor-type tyrosine-protein phosphatase eta	NONE	Q12913	NONE	NONE	NONE	PTPRJ
1s5j_A_cavity_4	16	3.611	0.2257	7	3	2	4	0	0	DNA polymerase 1	NONE	P26811	NONE	NONE	NONE	dpo1
1qh4_C_cavity_2	15	3.582	0.2388	5	4	2	1	3	0	Creatine kinase B-type	NONE	P05122	Involved in kinase activity	NONE	NONE	CKB
1ivs_B_cavity_1	15	3.574	0.2383	8	3	2	2	0	0	Valyl-tRNA synthetase	NONE	P96142	NONE	NONE	NONE	valS
1joa_A_cavity_3	19	3.573	0.188	7	3	4	4	1	0	NADH peroxidase	NONE	P37062	Involved in oxidoreductase activity	NONE	NONE	npr
2pbi_D_cavity_1	19	3.563	0.1875	10	1	4	3	1	0	Regulator of G-protein signaling 9	NONE	O54828	NONE	NONE	NONE	Rgs9
1ljr_A_cavity_1	12	3.556	0.2964	4	3	1	1	3	0	Glutathione S-transferase theta-2	TRANSFERASE	GSTT2_HUMAN	Conjugation of reduced glutathione to a wide number of exogenous and endogenous hydrophobic electrophiles. Has a sulfatase activity.	NONE	NONE	GSTT2B
1wbb_A_cavity_1	17	3.535	0.2079	7	2	4	4	0	0	DNA mismatch repair protein mutS	NONE	P23909	NONE	NONE	NONE	mutS
1kcz_B_cavity_1	23	3.533	0.1536	7	6	7	2	1	0	Methylaspartate ammonia-lyase	NONE	Q05514	Amino acid transport and metabolism	NONE	NONE	#N/A
1shz_A_cavity_1	13	3.522	0.2709	9	3	1	0	0	0	Rho guanine nucleotide exchange factor 1	SIGNALING PROTEIN	ARHG1_HUMAN	Seems to play a role in the regulation of RhoA GTPase by guanine nucleotide-binding alpha-12 (GNA12) and alpha-13 (GNA13) subunits. Acts as GTPase-activating protein (GAP) for GNA12 and GNA13, and as guanine nucleotide exchange factor (GEF) for RhoA GTPas	NONE	NONE	ARHGEF1
2ysw_C_cavity_1	8	3.511	0.4389	4	2	0	1	1	0	3-dehydroquinate dehydratase	NONE	O66440	NONE	NONE	NONE	aroD
1ft6_A_cavity_2	20	3.506	0.1753	13	3	2	0	2	0	Cytochrome c-554	NONE	Q57142	Involved in ammonia oxidation; accepts electrons directly from hydroxylamine oxidoreductase (HAO)	NONE	NONE	cycA1
1lj8_A_cavity_2	18	3.496	0.1942	8	3	3	3	1	0	Mannitol dehydrogenase	NONE	O08355	Involved in oxidoreductase activity	NONE	Used for the promotion of diuresis before irreversible renal failure becomes established; The reduction of intracranial pressure, the treatment of cerebral edema, and the promotion of urinary excretion of toxic substances.	mtlD
2arf_A_cavity_2	18	3.479	0.1933	10	1	2	5	0	0	Copper-transporting ATPase 2	NONE	P35670	NONE	NONE	NONE	ATP7B
1cbg_A_cavity_1	14	3.475	0.2482	8	1	4	0	1	0	Cyanogenic beta-glucosidase	NONE	P26205	NONE	NONE	NONE	LI
2i6l_A_cavity_1	16	3.466	0.2166	8	2	4	1	1	0	Mitogen-activated protein kinase 6	TRANSFERASE	MK06_HUMAN	Phosphorylates microtubule-associated protein 2 (MAP2). May promote entry in the cell cycle (By similarity).	NONE	NONE	MAPK6
1qu3_A_cavity_3	23	3.447	0.1499	13	6	2	1	1	0	Isoleucyl-tRNA synthetase	LIGASE/RNA	SYI1_STAAU	Catalyzes the attachment of isoleucine to tRNA(Ile). As IleRS can inadvertently accommodate and process structurally similar amino acids such as valine, to avoid such errors it has two additional distinct tRNA(Ile)-dependent editing activities. One activi	NONE	NONE	ileS
2z8g_B_cavity_1	14	3.445	0.2461	7	1	3	3	0	0	Isopullulanase	NONE	O00105	NONE	NONE	NONE	ipuA
2v0x_B_cavity_2	9	3.438	0.382	7	2	0	0	0	0	Lamina-associated polypeptide 2, isoforms alpha/zeta	NONE	Q61033	NONE	NONE	NONE	Tmpo
1ibv_B_cavity_1	22	3.436	0.1562	15	2	5	0	0	0	Histidine decarboxylase proenzyme	NONE	P00862	NONE	NONE	NONE	hdcA
1xge_A_cavity_1	15	3.395	0.2264	7	3	3	1	1	0	Dihydroorotase	NONE	P05020	Nucleotide transport and metabolism	NONE	NONE	pyrC
2bjh_B_cavity_2	7	3.394	0.4849	3	1	1	0	2	0	Feruloyl esterase A	NONE	O42807	NONE	NONE	NONE	faeA
1vio_A_cavity_2	17	3.392	0.1995	6	1	6	3	1	0	Ribosomal small subunit pseudouridine synthase A	NONE	P45124	Translation, ribosomal structure and biogenesis	NONE	NONE	rsuA
2ac4_A_cavity_1	17	3.379	0.1987	8	4	3	1	1	0	Ferrochelatase	NONE	P32396	Coenzyme transport and metabolism	NONE	NONE	cpfC
1y64_B_cavity_2	8	3.378	0.4222	6	1	0	0	1	0	Actin, alpha skeletal muscle	NONE	P68135	NONE	NONE	NONE	ACTA1
2i7t_A_cavity_1	17	3.377	0.1986	8	3	3	2	1	0	Cleavage and polyadenylation specificity factor subunit 3	HYDROLASE, RNA BINDING PROTEIN	CPSF3_HUMAN	Component of the cleavage and polyadenylation specificity factor (CPSF) complex that play a key role in pre-mRNA 3-end formation, recognizing the AAUAAA signal sequence and interacting with poly(A) polymerase and other factors to bring about cleavage and	NONE	NONE	CPSF3
2zsm_B_cavity_1	22	3.375	0.1534	13	4	4	1	0	0	Glutamate-1-semialdehyde 2,1-aminomutase	NONE	Q9Y9I9	NONE	NONE	NONE	hemL
1jip_A_cavity_1	17	3.368	0.1981	12	2	3	0	0	0	6-deoxyerythronolide B hydroxylase	NONE	Q00441	Secondary metabolites biosynthesis, transport and catabolism	NONE	NONE	eryF
1mj3_B_cavity_1	13	3.35	0.2577	7	1	4	1	0	0	Enoyl-CoA hydratase, mitochondrial	NONE	P14604	Lipid transport and metabolism	NONE	NONE	Echs1
1sxp_B_cavity_1	18	3.313	0.184	7	5	4	2	0	0	DNA beta-glucosyltransferase	NONE	P04547	Catalyzes the transfer of glucose (Glc) from uridine diphosphoglucose (UDP-Glc) to 5-hydroxymethylcytosine (5-HMC) in double-stranded DNA. Is involved in a DNA modification process to protect the phage genome against its own nucleases and the host restriction endonuclease system	NONE	NONE	bgt
1ywq_A_cavity_1	14	3.312	0.2365	9	3	0	0	2	0	Nitroreductase family protein	NONE	Q81EW9	Involved in oxidoreductase activity	NONE	NONE	BC_1844
1vhz_A_cavity_1	21	3.291	0.1567	12	3	4	2	0	0	ADP compounds hydrolase nudE	NONE	P45799	Involved in hydrolase activity	NONE	NONE	nudE
2iks_A_cavity_1	20	3.284	0.1642	7	6	5	2	0	0	Fructose repressor	NONE	P0ACP1	NONE	NONE	NONE	cra
1su7_A_cavity_1	18	3.281	0.1823	11	3	2	1	1	0	Carbon monoxide dehydrogenase 2	NONE	Q9F8A8	NONE	NONE	NONE	cooS2
1j7x_A_cavity_3	7	3.27	0.4672	4	1	1	1	0	0	Retinol-binding protein 3	NONE	Q7SZI7	NONE	NONE	NONE	rbp3
2ds2_D_cavity_1	11	3.244	0.2949	8	2	1	0	0	0	Sweet protein mabinlin-2	NONE	P30233	NONE	NONE	NONE	#N/A
1fml_B_cavity_2	17	3.233	0.1902	11	2	2	0	2	0	Retinol dehydratase	NONE	Q26490	Involved in sulfotransferase activity	NONE	NONE	#N/A
3e79_A_cavity_1	22	3.231	0.1468	8	3	6	3	2	0	High affinity transport system protein p37	NONE	P15363	NONE	NONE	NONE	p37
2vwt_A_cavity_1	9	3.229	0.3588	6	2	0	0	1	0	2-keto-3-deoxy-L-rhamnonate aldolase	NONE	P76469	NONE	NONE	NONE	rhmA
2olc_B_cavity_1	12	3.229	0.2691	5	1	3	2	1	0	Methylthioribose kinase	NONE	O31663	NONE	NONE	NONE	mtnK
1ki9_B_cavity_1	21	3.227	0.1537	14	2	3	1	1	0	Adenylate kinase	NONE	P43410	NONE	NONE	NONE	adkA
2g5w_A_cavity_1	18	3.226	0.1792	8	3	4	0	3	0	12-oxophytodienoate reductase 3	NONE	Q9FUP0	Involved in catalytic activity	NONE	NONE	OPR3
1whk_A_cavity_1	11	3.21	0.2918	8	2	1	0	0	0	CAP-Gly domain-containing linker protein 4	NONE	Q8CI96	NONE	NONE	NONE	Clip4
1viq_C_cavity_2	18	3.207	0.1782	13	2	2	1	0	0	ADP-ribose pyrophosphatase	NONE	Q93K97	NONE	NONE	NONE	nudF
1i12_D_cavity_2	16	3.203	0.2002	4	2	4	5	1	0	Glucosamine 6-phosphate N-acetyltransferase	NONE	P43577	Transcription	NONE	NONE	GNA1
3f3p_D_cavity_1	15	3.202	0.2134	12	2	1	0	0	0	Nucleoporin SEH1	NONE	P53011	NONE	NONE	NONE	SEH1
1aor_B_cavity_1	14	3.2	0.2286	7	2	2	1	2	0	Tungsten-containing aldehyde ferredoxin oxidoreductase	NONE	Q51739	Energy production and conversion	NONE	NONE	aor
1vhs_B_cavity_1	17	3.198	0.1881	10	4	3	0	0	0	Putative phosphinothricin acetyltransferase ywnH	NONE	P71043	NONE	NONE	NONE	ywnH
1m76_A_cavity_2	13	3.176	0.2443	9	1	2	1	0	0	Hydroxyacyl-coenzyme A dehydrogenase, mitochondrial	NONE	Q16836	Lipid transport and metabolism	NONE	Some evidence suggests that NADH might be useful in treating Parkinsons disease, chronic fatigue syndrome, Alzheimers disease and cardiovascular disease.	HADH
2dtu_B_cavity_2	15	3.173	0.2115	8	2	2	3	0	0	DNA polymerase	NONE	Q38087	Replication, recombination and repair	NONE	NONE	43
1qd1_A_cavity_1	15	3.167	0.2111	4	4	2	1	4	0	Formimidoyltransferase-cyclodeaminase	NONE	P53603	Amino acid transport and metabolism	NONE	NONE	FTCD
1gtt_C_cavity_2	8	3.166	0.3957	3	1	2	2	0	0	Homoprotocatechuate catabolism bifunctional isomerase/decarboxylase	NONE	P37352	NONE	NONE	NONE	hpcE
3c5w_P_cavity_1	13	3.165	0.2435	7	2	2	0	2	0	Serine/threonine-protein phosphatase 2A 65 kDa regulatory subunit A alpha isoform	NONE	P30153	NONE	NONE	NONE	PPP2R1A
2crr_A_cavity_1	11	3.161	0.2873	8	2	1	0	0	0	Stromal membrane-associated protein 1	NONE	Q8IYB5	NONE	NONE	NONE	SMAP1
2ee4_A_cavity_1	8	3.16	0.3951	5	2	0	0	1	0	Rho GTPase-activating protein 5	NONE	Q13017	NONE	NONE	NONE	ARHGAP5
1zwx_A_cavity_1	18	3.146	0.1748	7	2	4	4	1	0	Sphingomyelinase C	NONE	Q9RLV9	NONE	NONE	NONE	smcL
2zm0_A_cavity_1	14	3.135	0.224	7	1	3	1	2	0	6-aminohexanoate-dimer hydrolase	NONE	P07061	NONE	NONE	NONE	nylB
1kzg_A_cavity_1	16	3.132	0.1957	9	1	3	3	0	0	Cell division control protein 42 homolog	SIGNALING PROTEIN	CDC42_HUMAN	Plasma membrane-associated small GTPase which cycles between an active GTP-bound and an inactive GDP-bound state. In active state binds to a variety of effector proteins to regulate cellular responses. Involved in epithelial cell polarization processes. C	NONE	NONE	CDC42
2jbp_H_cavity_1	16	3.131	0.1957	10	2	3	1	0	0	MAP kinase-activated protein kinase 2	NONE	P49137	Involved in protein kinase activity	NONE	NONE	MAPKAPK2
1jqx_A_cavity_1	7	3.111	0.4445	5	2	0	0	0	0	Dihydroorotate dehydrogenase A	NONE	Q53ZE5	Nucleotide transport and metabolism	NONE	NONE	pyrDA
1xa8_B_cavity_1	9	3.11	0.3456	5	1	1	0	2	0	Glutathione-dependent formaldehyde-activating enzyme	NONE	Q51669	Catalyzes the condensation of formaldehyde and glutathione to S-hydroxymethylglutathione.	NONE	NONE	gfa
1w28_A_cavity_1	14	3.103	0.2217	11	2	0	0	1	0	Deacetoxycephalosporin C synthetase	NONE	P18548	Involved in iron ion binding	NONE	NONE	cefE
1ue8_A_cavity_2	20	3.089	0.1544	14	2	3	0	1	0	Cytochrome P450 119	NONE	Q972I2	NONE	NONE	NONE	cyp119
1we5_A_cavity_1	14	3.086	0.2205	3	0	4	5	2	0	Alpha-xylosidase	NONE	P31434	Carbohydrate transport and metabolism	NONE	NONE	yicI
3c0k_B_cavity_1	21	3.081	0.1467	12	2	4	1	2	0	Ribosomal RNA large subunit methyltransferase I	NONE	P75876	NONE	NONE	NONE	rlmI
1o7d_A_cavity_4	7	3.063	0.4376	4	2	1	0	0	0	Lysosomal alpha-mannosidase	NONE	Q29451	Necessary for the catabolism of N-linked carbohydrates released during glycoprotein turnover.	NONE	NONE	MAN2B1
1wy9_A_cavity_1	12	3.025	0.2521	10	0	2	0	0	0	Allograft inflammatory factor 1	NONE	O70200	NONE	NONE	NONE	Aif1
1lnu_B_cavity_2	17	3.025	0.1779	8	5	3	1	0	0	H-2 class II histocompatibility antigen, A-B alpha chain	NONE	P14434	NONE	NONE	NONE	H2-Aa
2vyc_I_cavity_3	13	3.006	0.2313	10	1	1	1	0	0	Biodegradative arginine decarboxylase	NONE	P28629	NONE	NONE	NONE	adiA
1tuz_A_cavity_1	11	2.993	0.2721	8	3	0	0	0	0	Diacylglycerol kinase alpha	TRANSFERASE	DGKA_HUMAN	Upon cell stimulation converts the second messenger diacylglycerol into phosphatidate, initiating the resynthesis of phosphatidylinositols and attenuating protein kinase C activity.	NONE	NONE	DGKA
2hj1_A_cavity_1	17	2.991	0.176	9	3	4	1	0	0	Protein rnfH	NONE	Q4QNE7	NONE	NONE	NONE	rnfH
1uok_A_cavity_1	16	2.989	0.1868	6	1	5	3	1	0	Oligo-1,6-glucosidase	NONE	P21332	NONE	NONE	NONE	malL
1vb6_B_cavity_2	10	2.987	0.2987	6	2	0	0	2	0	Heme-regulated cyclic AMP phosphodiesterase	NONE	P76129	Involved in signal transducer activity	NONE	NONE	dosP
2q80_B_cavity_2	13	2.986	0.2297	5	1	4	1	2	0	Geranylgeranyl pyrophosphate synthetase	TRANSFERASE	GGPPS_HUMAN	Catalyzes the trans-addition of the three molecules of IPP onto DMAPP to form geranylgeranyl pyrophosphate, an important precursor of carotenoids and geranylated proteins.	NONE	NONE	GGPS1
1vqz_A_cavity_1	21	2.986	0.1422	12	2	5	2	0	0	Putative lipoate-protein ligase	NONE	Q97QP1	Involved in catalytic activity	NONE	NONE	#N/A
1rm6_B_cavity_1	18	2.984	0.1658	10	4	3	1	0	0	4-hydroxybenzoyl-CoA reductase subunit alpha	NONE	O33819	NONE	NONE	NONE	hcrA
2ewy_C_cavity_1	16	2.983	0.1864	8	4	3	1	0	0	Beta-secretase 2	HYDROLASE	BACE2_HUMAN	NONE	NONE	NONE	BACE2
2hdw_B_cavity_1	18	2.982	0.1656	13	1	4	0	0	0	Uncharacterized protein PA2218	NONE	Q01609	NONE	NONE	NONE	PA2218
2ify_A_cavity_1	8	2.981	0.3726	6	1	1	0	0	0	2,3-bisphosphoglycerate-independent phosphoglycerate mutase	NONE	Q81X77	NONE	NONE	NONE	gpmI
1sy6_H_cavity_1	8	2.98	0.3724	5	1	1	1	0	0	T-cell surface glycoprotein CD3 epsilon chain	SIGNALING PROTEIN/ANTIBIOTIC	CD3E_HUMAN	The CD3 complex mediates signal transduction.	NONE	NONE	CD3E
2ro3_A_cavity_1	14	2.98	0.2128	10	2	2	0	0	0	Putative transition state regulator abh	NONE	P39758	NONE	NONE	NONE	abh
1f34_A_cavity_2	18	2.98	0.1656	7	0	7	4	0	0	Pepsin A	NONE	P00791	NONE	NONE	NONE	PGA
2okq_B_cavity_2	12	2.979	0.2483	9	0	2	1	0	0	Uncharacterized protein ybaA	NONE	P0AAQ9	NONE	NONE	NONE	ybaA
1zb7_A_cavity_1	12	2.979	0.2482	6	0	3	1	2	0	Botulinum neurotoxin type G	NONE	Q60393	NONE	NONE	NONE	botG
2fv7_B_cavity_1	14	2.977	0.2126	5	2	2	4	1	0	Ribokinase	NONE	Q9H477	NONE	NONE	NONE	RBKS
1y6g_A_cavity_1	18	2.975	0.1653	4	4	3	4	3	0	DNA alpha-glucosyltransferase	NONE	P04519	NONE	NONE	NONE	agt
4uag_A_cavity_1	21	2.975	0.1417	8	2	4	4	3	0	UDP-N-acetylmuramoylalanine--D-glutamate ligase	NONE	P14900	Cell wall/membrane/envelope biogenesis	NONE	NONE	murD
2pff_H_cavity_1	7	2.974	0.4249	4	1	1	1	0	0	Fatty acid synthase subunit alpha	NONE	P19097	NONE	NONE	NONE	FAS2
2i7a_A_cavity_1	16	2.974	0.1859	6	3	1	0	0	6	Calpain-13	NONE	Q6MZZ7	NONE	NONE	NONE	CAPN13
1ps9_A_cavity_3	20	2.974	0.1487	6	8	4	0	2	0	2,4-dienoyl-CoA reductase [NADPH]	NONE	P42593	Energy production and conversion	NONE	NONE	fadH
1ql6_A_cavity_1	12	2.972	0.2477	7	1	3	1	0	0	Phosphorylase b kinase gamma catalytic chain, skeletal muscle isoform	NONE	P00518	NONE	NONE	NONE	PHKG1
1i1q_A_cavity_2	15	2.971	0.198	6	2	2	3	2	0	Anthranilate synthase component 1	NONE	P00898	NONE	NONE	NONE	trpE
1uyr_A_cavity_2	13	2.97	0.2285	8	2	3	0	0	0	Acetyl-CoA carboxylase	NONE	Q00955	Lipid transport and metabolism	NONE	For nutritional supplementation, also for treating dietary shortage or imbalance	ACC1
2agv_A_cavity_6	20	2.97	0.1485	5	0	6	9	0	0	Sarcoplasmic/endoplasmic reticulum calcium ATPase 1	NONE	P04191	Inorganic ion transport and metabolism	NONE	NONE	ATP2A1
1mu9_A_cavity_1	15	2.969	0.198	9	2	3	1	0	0	Tyrosyl-DNA phosphodiesterase 1	NONE	Q9NUW8	NONE	NONE	NONE	TDP1
1wsv_A_cavity_1	13	2.968	0.2283	10	2	1	0	0	0	Aminomethyltransferase, mitochondrial	NONE	P48728	NONE	NONE	NONE	AMT
1s6i_A_cavity_1	15	2.967	0.1978	8	3	3	1	0	0	Calcium-dependent protein kinase SK5	NONE	P28583	NONE	NONE	NONE	#N/A
1qag_B_cavity_1	12	2.966	0.2472	9	2	0	0	1	0	Utrophin	NONE	P46939	NONE	NONE	NONE	UTRN
1wjr_A_cavity_1	15	2.966	0.1977	8	1	4	2	0	0	Scm-like with four MBT domains protein 2	NONE	Q5VUG0	NONE	NONE	NONE	SFMBT2
1npb_E_cavity_1	15	2.966	0.1977	8	3	2	2	0	0	Glutathione transferase fosA	NONE	Q56415	NONE	NONE	NONE	fosA
1d2m_A_cavity_1	17	2.966	0.1744	6	3	5	2	1	0	UvrABC system protein B	NONE	Q56243	Replication, recombination and repair	NONE	NONE	uvrB
3dwl_B_cavity_1	12	2.965	0.247	9	1	0	1	1	0	Actin-related protein 3	NONE	P32390	NONE	NONE	NONE	act2
3gbu_C_cavity_1	19	2.965	0.156	6	2	3	2	6	0	Uncharacterized sugar kinase PH1459	NONE	O59128	NONE	NONE	NONE	PH1459
1gm9_A_cavity_1	13	2.964	0.228	8	3	2	0	0	0	Penicillin G acylase	NONE	P06875	NONE	NONE	NONE	pac
2c0g_B_cavity_1	9	2.963	0.3292	7	1	1	0	0	0	Protein windbeutel	NONE	O44342	NONE	NONE	NONE	wbl
1n2z_B_cavity_1	20	2.963	0.1482	13	3	3	1	0	0	Vitamin B12-binding protein	NONE	P37028	Inorganic ion transport and metabolism	NONE	For treatment of pernicious anemia (due to lack of or inhibition of intrinsic factor) and for prevention and treatment of vitamin B 12 deficiency.	btuF
1ni3_A_cavity_1	13	2.961	0.2278	8	1	2	2	0	0	Uncharacterized GTP-binding protein C27E2.03c	NONE	O13998	NONE	NONE	NONE	SPAC27E2.03c
2z6e_C_cavity_1	19	2.961	0.1558	12	3	3	1	0	0	Disheveled-associated activator of morphogenesis 1	NONE	Q9Y4D1	NONE	NONE	NONE	DAAM1
2bxg_A_cavity_8	8	2.96	0.3699	5	1	1	1	0	0	Serum albumin	TRANSPORT PROTEIN	ALBU_HUMAN	Serum albumin, the main protein of plasma, has a good binding capacity for water, Ca(2+), Na(+), K(+), fatty acids, hormones, bilirubin and drugs. Its main function is the regulation of the colloidal osmotic pressure of blood.	Defects in ALB are a cause of familial dysalbuminemic hyperthyroxinemia (FDH) [MIM:103600]. FDH is a form of euthyroid hyperthyroxinemia that is due to increased affinity of ALB for T(4). It is the most common cause of inherited euthyroid hyperthyroxinemia in Caucasian population.;A variant structure of albumin could lead to increased binding of zinc resulting in an asymptomatic augmentation of z…	NONE	ALB
2a3f_X_cavity_1	13	2.96	0.2277	9	1	1	1	1	0	Nitrophorin-2	NONE	Q26241	Involved in binding	NONE	NONE	#N/A
1bh9_B_cavity_2	11	2.959	0.269	8	2	1	0	0	0	Transcription initiation factor TFIID subunit 13	NONE	Q15543	NONE	NONE	NONE	TAF13
3b46_B_cavity_2	8	2.958	0.3698	4	2	0	2	0	0	Probable kynurenine--oxoglutarate transaminase BNA3	NONE	P47039	NONE	NONE	NONE	BNA3
1mww_A_cavity_1	8	2.958	0.3697	5	2	1	0	0	0	Uncharacterized protein HI1388.1	NONE	O86237	NONE	NONE	NONE	HI_1388.1
2c3q_C_cavity_1	12	2.958	0.2465	5	3	2	1	1	0	Glutathione S-transferase theta-1	NONE	P30711	NONE	NONE	NONE	GSTT1
2a1l_A_cavity_1	16	2.958	0.1849	8	3	2	3	0	0	Phosphatidylinositol transfer protein beta isoform	NONE	P53812	NONE	NONE	NONE	Pitpnb
1hc1_E_cavity_1	11	2.957	0.2688	7	1	1	1	1	0	Hemocyanin A chain	NONE	P04254	NONE	NONE	NONE	#N/A
1gqq_A_cavity_1	14	2.957	0.2112	8	3	2	0	1	0	UDP-N-acetylmuramate--L-alanine ligase	NONE	P45066	Cell wall/membrane/envelope biogenesis	NONE	NONE	murC
3er8_C_cavity_1	20	2.957	0.1478	8	5	5	2	0	0	Cap-specific mRNA (nucleoside-2-O-)-methyltransferase	NONE	P07617	Involved in mRNA (nucleoside-2-O-)-methyltransferase activity	NONE	NONE	OPG102
1lco_A_cavity_3	13	2.956	0.2274	8	3	1	0	1	0	Cytochrome b2, mitochondrial	NONE	P00175	Energy production and conversion	NONE	NONE	CYB2
1vh6_A_cavity_1	9	2.955	0.3284	7	0	2	0	0	0	Flagellar protein fliS	NONE	P39739	NONE	NONE	NONE	fliS
1ajk_A_cavity_1	12	2.955	0.2463	5	1	2	3	1	0	Beta-glucanase	NONE	P23904	Carbohydrate transport and metabolism	NONE	NONE	#N/A
2v5h_C_cavity_1	9	2.954	0.3282	6	2	0	0	1	0	Acetylglutamate kinase	NONE	Q6V1L5	NONE	NONE	NONE	argB
1v0f_A_cavity_5	10	2.954	0.2954	7	2	1	0	0	0	Endo-N-acetylneuraminidase	NONE	Q04830	Involved in endo-alpha-sialidase activity	NONE	NONE	#N/A
2yqi_A_cavity_1	7	2.953	0.4218	5	1	1	0	0	0	High mobility group protein B3	TRANSCRIPTION	HMGB3_HUMAN	Binds preferentially single-stranded DNA and unwinds double stranded DNA (By similarity).	NONE	NONE	HMGB3
2q2e_B_cavity_3	12	2.953	0.2461	7	1	3	1	0	0	Type II DNA topoisomerase VI subunit A	NONE	Q8PUB7	NONE	NONE	NONE	top6A
1oiz_A_cavity_1	16	2.953	0.1846	14	1	1	0	0	0	Alpha-tocopherol transfer protein	NONE	P49638	Involved in vitamin E transporter activity	NONE	Vitamin E, known for its antioxidant activities, is protective against cardiovascular disease and some forms of cancer and has also demonstrated immune-enhancing effects. It may be of limited benefit in some with asthma and rheumatoid arthritis. It may be helpful in some neurological diseases including Alzheimers, some eye disorders including cataracts, and diabetes and premenstrual syndrome. It …	TTPA
1v1s_D_cavity_1	21	2.952	0.1406	11	3	5	1	1	0	2-keto-3-deoxy-gluconate kinase	NONE	Q746L7	Involved in ribokinase activity	NONE	NONE	TT_P0036
1icr_A_cavity_1	11	2.951	0.2683	8	2	0	0	1	0	Oxygen-insensitive NAD(P)H nitroreductase	NONE	P38489	Energy production and conversion	NONE	For the symptomatic relief of patients with interstitial cystitis.	nfsB
2qkd_A_cavity_3	15	2.951	0.1967	9	1	4	1	0	0	Zinc finger protein ZPR1	NONE	Q62384	NONE	NONE	NONE	Zpr1
2ovw_D_cavity_2	11	2.95	0.2682	5	2	2	1	1	0	Endoglucanase type C	NONE	P46237	Involved in hydrolase activity, hydrolyzing O-glycosyl compounds	NONE	NONE	#N/A
1bou_A_cavity_1	11	2.949	0.2681	6	3	2	0	0	0	Protocatechuate 4,5-dioxygenase alpha chain	NONE	P22635	NONE	NONE	NONE	ligA
1ydu_A_cavity_1	12	2.949	0.2458	6	2	2	0	2	0	Uncharacterized protein At5g01610	NONE	Q9M015	NONE	NONE	NONE	At5g01610
1ywt_A_cavity_1	13	2.949	0.2269	7	1	2	1	2	0	14-3-3 protein sigma	SIGNALING PROTEIN/DE NOVO PROTEIN	1433S_HUMAN	Adapter protein implicated in the regulation of a large spectrum of both general and specialized signaling pathway. Binds to a large number of partners, usually by recognition of a phosphoserine or phosphothreonine motif. Binding generally results in the ;p53-regulated inhibitor of G2/M progression.	NONE	NONE	SFN
2fvl_B_cavity_1	7	2.948	0.4212	4	2	0	0	1	0	Aldo-keto reductase family 1 member C4	NONE	P17516	NONE	NONE	NONE	AKR1C4
1u8w_B_cavity_1	11	2.948	0.268	4	2	1	2	2	0	Nucleoside diphosphate kinase 1	NONE	P39207	NONE	NONE	NONE	NDK1
3goa_B_cavity_1	18	2.948	0.1638	15	3	0	0	0	0	3-ketoacyl-CoA thiolase	NONE	P0A2H7	NONE	NONE	NONE	fadA
1wcm_D_cavity_1	20	2.947	0.1474	15	0	4	1	0	0	DNA-directed RNA polymerase II subunit RPB1	NONE	P04050	NONE	NONE	NONE	RPO21
1a0d_C_cavity_3	7	2.946	0.4209	3	3	1	0	0	0	Xylose isomerase	NONE	P54273	NONE	NONE	NONE	xylA
2qnc_B_cavity_1	7	2.946	0.4208	6	1	0	0	0	0	Recombination endonuclease VII	NONE	P13340	NONE	NONE	NONE	49
1k3v_A_cavity_6	12	2.946	0.2455	9	2	0	0	1	0	Coat protein VP1	NONE	P18546	NONE	NONE	NONE	#N/A
1sr8_A_cavity_1	13	2.946	0.2266	8	2	1	0	2	0	Putative cobalt-precorrin-6A synthase [deacetylating]	NONE	O29535	NONE	NONE	NONE	cbiD
2nvl_E_cavity_1	10	2.945	0.2945	4	2	2	1	1	0	Probable peroxiredoxin	NONE	Q9Y9L0	Involved in antioxidant activity	NONE	NONE	APE_2278
2cog_B_cavity_1	11	2.945	0.2677	7	3	1	0	0	0	Branched-chain-amino-acid aminotransferase, cytosolic	TRANSFERASE	BCAT1_HUMAN	Catalyzes the first reaction in the catabolism of the essential branched chain amino acids leucine, isoleucine, and valine.	NONE	NONE	BCAT1
1p7g_P_cavity_1	13	2.944	0.2265	9	2	1	0	1	0	Superoxide dismutase [Fe]	NONE	O93724	Involved in superoxide dismutase activity	NONE	NONE	sod
1hki_A_cavity_1	15	2.943	0.1962	6	2	4	3	0	0	Chitotriosidase-1	NONE	Q13231	Involved in chitinase activity	NONE	NONE	CHIT1
3fmd_A_cavity_1	14	2.942	0.2102	7	3	1	2	1	0	Serine/threonine-protein kinase haspin	NONE	Q8TF76	NONE	NONE	NONE	HASPIN
1rwb_E_cavity_1	12	2.941	0.245	8	1	2	1	0	0	Glucose 1-dehydrogenase	NONE	P40288	Involved in oxidoreductase activity	NONE	NONE	#N/A
2cjk_A_cavity_1	18	2.941	0.1634	11	2	2	3	0	0	Nuclear polyadenylated RNA-binding protein 4	NONE	Q99383	NONE	NONE	NONE	HRP1
1n2c_D_cavity_4	8	2.94	0.3675	6	1	1	0	0	0	Nitrogenase molybdenum-iron protein alpha chain	NONE	P07328	NONE	NONE	NONE	nifD
1onq_C_cavity_2	11	2.94	0.2673	10	1	0	0	0	0	T-cell surface glycoprotein CD1a	IMMUNE SYSTEM	CD1A_HUMAN	Antigen-presenting protein that binds self and non-self lipid and glycolipid antigens and presents them to T-cell receptors on natural killer T-cells.	NONE	NONE	CD1A
1ihf_B_cavity_1	12	2.94	0.245	10	1	1	0	0	0	Integration host factor subunit alpha	NONE	P0A6X7	NONE	NONE	NONE	ihfA
1mvf_D_cavity_1	12	2.94	0.245	8	1	3	0	0	0	PemI-like protein 1	NONE	P0AE73	NONE	NONE	NONE	mazE
2bec_A_cavity_1	20	2.94	0.147	15	2	3	0	0	0	Sodium/hydrogen exchanger 1	METAL BINDING PROTEIN/TRANSPORT PROTEIN	SL9A1_HUMAN	Involved in pH regulation to eliminate acids generated by active metabolism or to counter adverse environmental conditions. Major proton extruding system driven by the inward sodium ion chemical gradient. Plays an important role in signal transduction.	NONE	NONE	SLC9A1
1yi5_I_cavity_1	7	2.939	0.4198	5	0	1	1	0	0	Acetylcholine-binding protein	NONE	P58154	Involved in extracellular ligand-gated ion channel activity	NONE	For the relief of nicotine withdrawal symptoms and as an aid to smoking cessation.	#N/A
2dmp_A_cavity_1	15	2.939	0.1959	9	1	3	1	1	0	Zinc fingers and homeoboxes protein 2	NONE	Q9Y6X8	NONE	NONE	NONE	ZHX2
1gm6_A_cavity_1	5	2.938	0.5876	3	0	1	1	0	0	Salivary lipocalin	NONE	P81608	NONE	NONE	NONE	SAL1
2oii_B_cavity_1	10	2.938	0.2938	7	1	2	0	0	0	EMILIN-1	NONE	Q9Y6C2	NONE	NONE	NONE	EMILIN1
1sy7_A_cavity_2	14	2.938	0.2099	9	3	1	0	1	0	Catalase-1	NONE	Q9C168	Inorganic ion transport and metabolism	NONE	NONE	cat-1
1p75_A_cavity_1	17	2.938	0.1728	7	2	1	1	0	6	Thymidine kinase	NONE	P24425	Involved in thymidine kinase activity	NONE	NONE	TK
2pka_B_cavity_1	19	2.938	0.1546	15	1	3	0	0	0	Glandular kallikrein	NONE	P00752	NONE	NONE	NONE	#N/A
1moh_A_cavity_1	8	2.937	0.3671	6	0	1	0	1	0	Hemoglobin-1	NONE	P41260	Involved in iron ion binding	NONE	NONE	#N/A
2mjp_B_cavity_1	17	2.937	0.1728	7	1	3	4	2	0	Nucleoside-triphosphatase	NONE	Q57679	Involved in hydrolase activity	NONE	NONE	MJ0226
3cx6_A_cavity_1	11	2.936	0.2669	7	2	0	2	0	0	Guanine nucleotide-binding protein subunit alpha-13	NONE	P27601	NONE	NONE	NONE	Gna13
1zn8_A_cavity_1	16	2.936	0.1835	9	3	3	1	0	0	Adenine phosphoribosyltransferase	NONE	P07741	Nucleotide transport and metabolism	NONE	For nutritional supplementation, also for treating dietary shortage or imbalance	APRT
2yw2_A_cavity_1	19	2.936	0.1545	5	4	6	3	1	0	Phosphoribosylamine--glycine ligase	NONE	O66949	NONE	NONE	NONE	purD
1ry3_A_cavity_1	12	2.935	0.2446	8	3	1	0	0	0	Bacteriocin carnobacteriocin B2	NONE	P38580	NONE	NONE	NONE	cbnB2
2zjr_C_cavity_1	12	2.934	0.2445	5	1	5	1	0	0	50S ribosomal protein L33	NONE	Q9RSS4	NONE	NONE	NONE	rpmG
1m1j_E_cavity_1	13	2.934	0.2257	8	4	1	0	0	0	Fibrinogen alpha chain	NONE	P14448	NONE	NONE	NONE	FGA
1a7b_A_cavity_1	15	2.934	0.1956	10	2	3	0	0	0	T-cell surface antigen CD2	NONE	P08921	NONE	NONE	NONE	Cd2
1q1l_C_cavity_2	9	2.933	0.3259	6	2	1	0	0	0	Chorismate synthase	NONE	O66493	NONE	NONE	NONE	aroC
1jeo_A_cavity_1	8	2.932	0.3665	5	0	2	1	0	0	3-hexulose-6-phosphate isomerase	NONE	Q58644	Involved in sugar binding	NONE	NONE	phi
2w9s_F_cavity_1	11	2.932	0.2665	6	2	2	1	0	0	Dihydrofolate reductase type 1 from Tn4003	NONE	P13955	NONE	NONE	NONE	dfrA
1js6_B_cavity_1	13	2.932	0.2255	9	2	1	0	1	0	Aromatic-L-amino-acid decarboxylase	NONE	P80041	Catalyzes the decarboxylation of L-3,4-dihydroxyphenylalanine (DOPA) to dopamine, L-5-hydroxytryptophan to serotonin and L-tryptophan to tryptamine.	NONE	NONE	DDC
1otp_A_cavity_1	16	2.931	0.1832	10	3	2	1	0	0	Thymidine phosphorylase	NONE	P07650	Nucleotide transport and metabolism	NONE	NONE	deoA
1z68_A_cavity_3	5	2.929	0.5857	3	2	0	0	0	0	Seprase	LYASE	SEPR_HUMAN	May have a role in tissue remodeling during development and wound healing, and may contribute to invasiveness in malignant cancers.	NONE	Non-Hodgkin lymphoma;Melanoma;Cancer;Non-small-cell lung cancer;Chronic lymphocytic leukemia;Neutropenia;Pancreas tumor;Hematological disease;Renal tumor	FAP
3cb4_F_cavity_4	8	2.929	0.3661	6	1	1	0	0	0	GTP-binding protein lepA	NONE	P60785	NONE	NONE	NONE	lepA
1rv3_A_cavity_1	11	2.929	0.2662	6	3	2	0	0	0	Serine hydroxymethyltransferase, cytosolic	NONE	P07511	Amino acid transport and metabolism	NONE	NONE	SHMT1
2kcw_A_cavity_1	13	2.928	0.2253	4	2	3	3	1	0	Uncharacterized N-acetyltransferase yjaB	NONE	P09163	NONE	NONE	NONE	yjaB
1lio_A_cavity_2	15	2.928	0.1952	6	2	4	3	0	0	Adenosine kinase	NONE	Q9TVW2	Carbohydrate transport and metabolism	NONE	NONE	AK
1xnf_B_cavity_1	8	2.927	0.3659	3	1	2	2	0	0	Lipoprotein nlpI precursor	NONE	P0AFB1	May be involved in cell division. Overexpression of nlpI results in the loss of the rod morphology and the formation of single prolate ellipsoids and pairs of prolate ellipsoids joined by partial constrictions	NONE	NONE	nlpI
1ni5_A_cavity_2	10	2.926	0.2926	6	2	2	0	0	0	tRNA(Ile)-lysidine synthase	NONE	P52097	NONE	NONE	NONE	tilS
2azo_B_cavity_1	11	2.925	0.2659	5	2	3	0	1	0	DNA mismatch repair protein mutH	NONE	P06722	Involved in endonuclease activity	NONE	NONE	mutH
2d0j_D_cavity_1	11	2.922	0.2656	5	3	1	2	0	0	Galactosylgalactosylxylosylprotein 3-beta-glucuronosyltransferase 2	TRANSFERASE	B3GA2_HUMAN	Involved in the biosynthesis of L2/HNK-1 carbohydrate epitope on both glycolipids and glycoproteins (By similarity).	NONE	NONE	B3GAT2
2ze4_A_cavity_1	12	2.922	0.2435	8	2	1	0	1	0	Phospholipase D	NONE	Q53728	NONE	NONE	NONE	#N/A
2w5y_A_cavity_1	14	2.921	0.2087	10	1	3	0	0	0	Histone-lysine N-methyltransferase HRX	NONE	Q03164	NONE	NONE	NONE	KMT2A
3e4e_A_cavity_4	10	2.92	0.292	7	2	1	0	0	0	Cytochrome P450 2E1	OXIDOREDUCTASE	CP2E1_HUMAN	Metabolizes several precarcinogens, drugs, and solvents to reactive metabolites. Inactivates a number of drugs and xenobiotics and also bioactivates many xenobiotic substrates to their hepatotoxic or carcinogenic forms.	NONE	NONE	CYP2E1
2z86_D_cavity_1	19	2.92	0.1537	7	3	5	3	1	0	Chondroitin synthase	NONE	Q8L0V4	NONE	NONE	NONE	kfoC
2pt5_C_cavity_1	11	2.919	0.2654	7	2	0	1	1	0	Shikimate kinase	NONE	O67925	NONE	NONE	NONE	aroK
2fzw_A_cavity_2	16	2.919	0.1825	8	3	4	1	0	0	Alcohol dehydrogenase class-3	OXIDOREDUCTASE	ADHX_HUMAN	Class-III ADH is remarkably ineffective in oxidizing ethanol, but it readily catalyzes the oxidation of long-chain primary alcohols and the oxidation of S-(hydroxymethyl) glutathione.	NONE	NONE	ADH5
1p33_D_cavity_1	20	2.919	0.1459	11	2	5	2	0	0	Pteridine reductase 1	NONE	P42556	NONE	NONE	NONE	PTR1
2q09_A_cavity_1	12	2.918	0.2432	6	2	2	0	2	0	Imidazolonepropionase	NONE	A0KF84	NONE	NONE	NONE	hutI
3hbx_D_cavity_1	13	2.918	0.2245	9	2	1	1	0	0	Glutamate decarboxylase 1	NONE	Q42521	NONE	NONE	NONE	GAD1
1g5i_D_cavity_1	15	2.918	0.1946	7	3	2	2	1	0	DNA polymerase subunit gamma-2, mitochondrial	NONE	Q9QZM2	NONE	NONE	NONE	Polg2
1n2f_B_cavity_1	16	2.918	0.1824	11	2	3	0	0	0	Organic hydroperoxide resistance protein	NONE	Q9HZZ3	Posttranslational modification, protein turnover, chaperones	NONE	NONE	ohr
1f3b_B_cavity_1	12	2.917	0.2431	6	4	2	0	0	0	Glutathione S-transferase A1	NONE	P13745	Involved in glutathione transferase activity	NONE	For nutritional supplementation, also for treating dietary shortage or imbalance	Gsta1
1rye_B_cavity_2	14	2.917	0.2084	5	4	1	1	3	0	Glucose--fructose oxidoreductase	NONE	Q07982	Involved in oxidoreductase activity	NONE	NONE	gfo
1fmu_A_cavity_1	15	2.917	0.1945	12	1	1	1	0	0	Saccharopepsin	NONE	P07267	Involved in aspartic-type endopeptidase activity	NONE	NONE	PEP4
1kmy_A_cavity_1	10	2.916	0.2916	6	1	1	0	2	0	Biphenyl-2,3-diol 1,2-dioxygenase	NONE	P47228	Amino acid transport and metabolism	NONE	NONE	bphC
1wwu_A_cavity_1	12	2.915	0.2429	8	1	2	0	1	0	Epidermal growth factor receptor kinase substrate 8-like protein 2	NONE	Q9H6S3	NONE	NONE	NONE	EPS8L2
1n92_B_cavity_2	14	2.915	0.2082	7	3	2	1	1	0	Alcohol dehydrogenase E chain	NONE	P00327	Energy production and conversion	NONE	For the symptomatic relief of patients with interstitial cystitis.	#N/A
3d54_A_cavity_2	16	2.915	0.1822	5	2	5	4	0	0	Phosphoribosylformylglycinamidine synthase 2	NONE	Q9X0X3	NONE	NONE	NONE	purL
1n69_A_cavity_1	9	2.914	0.3238	8	0	1	0	0	0	Proactivator polypeptide	NONE	P07602	Involved in enzyme activator activity	NONE	NONE	PSAP
1n9o_A_cavity_1	9	2.914	0.3237	5	2	2	0	0	0	Putative blue light receptor	NONE	Q8LPE0	Involved in signal transducer activity	NONE	NONE	PHOT
1jl4_A_cavity_2	11	2.914	0.2649	8	1	2	0	0	0	H-2 class II histocompatibility antigen, A-K alpha chain	NONE	P01910	NONE	NONE	NONE	H2-Aa
2d7r_A_cavity_3	11	2.914	0.2649	6	1	2	1	1	0	Polypeptide N-acetylgalactosaminyltransferase 10	NONE	Q86SR1	NONE	NONE	NONE	GALNT10
1e5q_D_cavity_2	16	2.914	0.1821	10	4	1	0	1	0	Saccharopine dehydrogenase [NADP+, L-glutamate-forming]	NONE	Q9P4R4	Amino acid transport and metabolism	NONE	NONE	LYS3
1d5y_D_cavity_1	8	2.913	0.3641	4	2	0	1	1	0	Right origin-binding protein	NONE	P0ACI0	NONE	NONE	NONE	rob
1xuz_A_cavity_1	14	2.913	0.2081	5	1	3	3	2	0	Capsule biosynthesis protein	NONE	Q57265	Cell wall/membrane/envelope biogenesis	NONE	NONE	synC
1srp_A_cavity_1	12	2.912	0.2426	7	2	2	0	1	0	Serralysin	NONE	P07268	NONE	NONE	NONE	#N/A
1pn4_C_cavity_1	9	2.911	0.3234	5	2	1	1	0	0	Peroxisomal hydratase-dehydrogenase-epimerase	NONE	P22414	Lipid transport and metabolism	NONE	NONE	#N/A
2if2_C_cavity_1	14	2.91	0.2079	8	3	2	1	0	0	Dephospho-CoA kinase	NONE	O67792	NONE	NONE	NONE	coaE
1tez_B_cavity_1	10	2.909	0.2909	4	2	3	1	0	0	Deoxyribodipyrimidine photo-lyase	NONE	P05327	Involved in DNA photolyase activity	NONE	NONE	phr
1wnt_C_cavity_1	12	2.909	0.2424	6	3	2	0	1	0	L-xylulose reductase	NONE	Q7Z4W1	Lipid transport and metabolism	NONE	NONE	DCXR
1s4d_A_cavity_1	16	2.909	0.1818	11	3	1	0	1	0	Uroporphyrinogen-III C-methyltransferase	NONE	P21631	Involved in methyltransferase activity	NONE	NONE	cobA
1hsk_A_cavity_1	17	2.909	0.1711	6	6	2	1	2	0	UDP-N-acetylenolpyruvoylglucosamine reductase	NONE	P61432	Involved in UDP-N-acetylmuramate dehydrogenase activity	NONE	NONE	murB
1j9l_A_cavity_1	15	2.908	0.1939	8	1	2	3	1	0	5-nucleotidase surE	NONE	P96112	NONE	NONE	NONE	surE
3c72_B_cavity_1	19	2.908	0.153	9	3	1	0	0	6	Geranylgeranyl transferase type-2 subunit alpha	NONE	Q08602	NONE	NONE	NONE	Rabggta
3edi_A_cavity_1	10	2.907	0.2907	5	1	3	0	1	0	Tolloid-like protein 1	NONE	O43897	NONE	NONE	NONE	TLL1
2zb3_A_cavity_1	14	2.907	0.2076	8	1	3	2	0	0	Prostaglandin reductase 2	NONE	Q8VDQ1	NONE	NONE	NONE	Ptgr2
2lef_A_cavity_1	17	2.907	0.171	11	4	1	1	0	0	Lymphoid enhancer-binding factor 1	NONE	P27782	NONE	NONE	NONE	Lef1
2bbu_A_cavity_2	11	2.906	0.2641	7	2	0	0	2	0	Suppressor of cytokine signaling 3	NONE	O35718	NONE	NONE	NONE	Socs3
1zu1_A_cavity_1	14	2.906	0.2076	9	0	4	1	0	0	Zinc finger protein 346	NONE	Q8AVN9	NONE	NONE	NONE	znf346
2g67_A_cavity_1	11	2.905	0.2641	6	3	1	0	1	0	Pyruvate dehydrogenase E1 component	NONE	P0AFG8	Energy production and conversion	NONE	NONE	aceE
1fmt_B_cavity_1	18	2.905	0.1614	10	2	5	1	0	0	Methionyl-tRNA formyltransferase	NONE	P23882	NONE	NONE	NONE	fmt
3dh4_D_cavity_1	19	2.905	0.1529	12	3	2	2	0	0	Sodium/glucose cotransporter	TRANSPORT PROTEIN	SGLT_VIBPA	Actively transports glucose into cells by Na(+) cotransport (By similarity).	NONE	Diabetes mellitus;Non-insulin dependent diabetes;Obesity	#N/A
1tqp_A_cavity_1	9	2.904	0.3227	5	1	1	1	1	0	RIO-type serine/threonine-protein kinase Rio2	NONE	O30245	Involved in protein kinase activity	NONE	NONE	rio2
1ta9_B_cavity_1	17	2.903	0.1708	9	2	3	2	1	0	Glycerol dehydrogenase	NONE	O13702	NONE	NONE	NONE	gld1
1wdm_D_cavity_1	9	2.902	0.3224	7	1	0	0	1	0	Fatty acid oxidation complex subunit alpha	NONE	P28793	NONE	NONE	NONE	fadB
2jpe_A_cavity_1	6	2.901	0.4835	5	1	0	0	0	0	Nuclear inhibitor of protein phosphatase 1	NONE	Q8R3G1	NONE	NONE	NONE	Ppp1r8
2yub_A_cavity_1	10	2.901	0.2901	7	2	1	0	0	0	LIM domain kinase 2	NONE	O54785	NONE	NONE	NONE	Limk2
2zdi_C_cavity_1	10	2.901	0.2901	7	1	2	0	0	0	Prefoldin subunit beta	NONE	O58268	NONE	NONE	NONE	pfdB
2plm_A_cavity_1	10	2.901	0.2901	5	1	2	1	1	0	5-methylthioadenosine/S-adenosylhomocysteine deaminase	NONE	Q9X034	NONE	NONE	NONE	mtaD
2clp_D_cavity_1	11	2.901	0.2638	6	3	1	0	1	0	Aflatoxin B1 aldehyde reductase member 3	NONE	O95154	NONE	NONE	NONE	AKR7A3
2f2b_A_cavity_1	12	2.901	0.2417	7	1	3	0	1	0	Aquaporin aqpM	NONE	Q9C4Z5	NONE	NONE	NONE	aqpM
1jqk_E_cavity_1	15	2.901	0.1934	8	2	3	0	2	0	Carbon monoxide dehydrogenase	NONE	P31896	NONE	NONE	NONE	cooS
1t13_A_cavity_1	9	2.9	0.3222	3	2	1	1	2	0	6,7-dimethyl-8-ribityllumazine synthase 2	NONE	P61713	Coenzyme transport and metabolism	NONE	NONE	ribH2
1k39_A_cavity_3	9	2.9	0.3222	5	1	2	1	0	0	3,2-trans-enoyl-CoA isomerase	NONE	Q05871	Lipid transport and metabolism	NONE	NONE	ECI1
1l1o_C_cavity_1	11	2.9	0.2636	9	2	0	0	0	0	Replication protein A 14 kDa subunit	NONE	P35244	NONE	NONE	NONE	RPA3
1k8w_A_cavity_1	17	2.9	0.1706	6	3	3	3	2	0	tRNA pseudouridine synthase B	NONE	P60340	NONE	NONE	NONE	truB
2dbb_B_cavity_1	15	2.899	0.1932	10	2	3	0	0	0	Uncharacterized HTH-type transcriptional regulator PH0061	NONE	O57802	NONE	NONE	NONE	PH0061
1lqu_B_cavity_1	16	2.899	0.1812	9	2	4	1	0	0	NADPH-ferredoxin reductase fprA	NONE	O05783	Amino acid transport and metabolism	NONE	NONE	fprA
1ee0_A_cavity_1	12	2.898	0.2415	8	1	2	0	1	0	2-pyrone synthase	NONE	P48391	Secondary metabolites biosynthesis, transport and catabolism	NONE	NONE	2PS
1jnd_A_cavity_1	12	2.897	0.2414	6	1	2	0	3	0	Chitinase-like protein Idgf2	NONE	Q9V3D4	Involved in nutrient reservoir activity	NONE	NONE	Idgf2
1sl8_A_cavity_1	13	2.897	0.2229	8	3	1	0	1	0	Aequorin-1	NONE	P07164	NONE	NONE	NONE	#N/A
2p4q_A_cavity_3	16	2.897	0.1811	10	3	1	1	1	0	6-phosphogluconate dehydrogenase, decarboxylating 1	NONE	P38720	NONE	NONE	NONE	GND1
1lci_A_cavity_1	18	2.897	0.1609	8	2	3	3	2	0	Luciferin 4-monooxygenase	NONE	P08659	Lipid transport and metabolism	NONE	NONE	#N/A
2aeu_A_cavity_1	16	2.896	0.181	11	1	3	1	0	0	UPF0425 pyridoxal phosphate-dependent protein MJ0158	NONE	Q57622	NONE	NONE	NONE	MJ0158
1whr_A_cavity_2	18	2.896	0.1609	11	2	4	1	0	0	R3H domain-containing protein 2	NONE	Q9Y2K5	NONE	NONE	NONE	R3HDM2
1bsp_B_cavity_1	20	2.896	0.1448	11	2	4	1	2	0	Thymidylate synthase 1	NONE	P42326	Nucleotide transport and metabolism	NONE	NONE	thyA1
1id3_A_cavity_2	9	2.895	0.3217	8	1	0	0	0	0	Histone H3	NONE	P61830	NONE	NONE	NONE	HHT1
2p8u_A_cavity_3	9	2.895	0.3217	5	0	2	1	1	0	Hydroxymethylglutaryl-CoA synthase, cytoplasmic	TRANSFERASE	HMCS1_HUMAN	This enzyme condenses acetyl-CoA with acetoacetyl-CoA to form HMG-CoA, which is the substrate for HMG-CoA reductase.	NONE	Hyperlipidemia;Hypercholesterolemia;Atherosclerosis	HMGCS1
1o75_A_cavity_3	9	2.895	0.3216	6	1	2	0	0	0	47 kDa membrane antigen	NONE	P29723	This antigen is a pathogen-specific membrane immunogen. Most abundant of the membrane lipoproteins, only found so far in pathogenic treponemes, suggesting that it is an important structural moiety in the cell envelope of virulent treponemal subspecies	NONE	NONE	TP_0574
2ckc_A_cavity_1	10	2.895	0.2895	6	1	3	0	0	0	Chromodomain-helicase-DNA-binding protein 7	NONE	Q9P2D1	NONE	NONE	NONE	CHD7
1ohe_A_cavity_1	10	2.895	0.2895	5	0	3	2	0	0	Dual specificity protein phosphatase CDC14B	NONE	O60729	NONE	NONE	NONE	CDC14B
2uyq_A_cavity_1	13	2.895	0.2227	9	1	2	0	1	0	Putative S-adenosyl-L-methionine-dependent methyltransferase ML2640	NONE	Q9CCZ4	NONE	NONE	NONE	ML2640
2rkb_B_cavity_1	15	2.895	0.193	9	4	1	1	0	0	Serine dehydratase-like	NONE	Q96GA7	NONE	NONE	NONE	SDSL
1po3_B_cavity_3	20	2.895	0.1447	5	7	4	2	2	0	Fe(3+) dicitrate transport protein fecA	NONE	P13036	Inorganic ion transport and metabolism	NONE	NONE	fecA
2z6d_B_cavity_1	8	2.894	0.3617	4	3	1	0	0	0	Phototropin-2	NONE	P93025	NONE	NONE	NONE	PHOT2
3ezt_B_cavity_1	8	2.894	0.3617	5	1	1	0	1	0	Histone deacetylase 8	NONE	Q9BY41	Chromatin structure and dynamics	NONE	For the treatment of cutaneous manifestations in patients with cutaneous T-cell lymphoma who have progressive, persistent or recurrent disease on or following two systemic therapies.	HDAC8
2a8m_B_cavity_1	10	2.894	0.2894	4	2	3	0	1	0	Threonine aspartase 1	NONE	Q9H6P5	NONE	NONE	NONE	TASP1
1v2a_D_cavity_1	15	2.894	0.1929	8	4	1	0	2	0	Glutathione transferase gst1-6	NONE	Q9BHB0	Posttranslational modification, protein turnover, chaperones	NONE	NONE	gst1-6
1gx3_A_cavity_1	11	2.893	0.263	8	2	1	0	0	0	Arylamine N-acetyltransferase	TRANSFERASE	NAT_MYCSM	Could have a role in acetylating, and hence inactivating, the antitubercular drug isoniazid.	NONE	NONE	nat
1y7p_A_cavity_1	14	2.893	0.2066	8	3	2	1	0	0	Hypothetical protein AF_1403	NONE	O28869	Involved in amino acid binding	NONE	NONE	AF_1403
1ezr_B_cavity_1	15	2.893	0.1928	7	2	3	3	0	0	Inosine-uridine preferring nucleoside hydrolase	NONE	P83851	NONE	NONE	NONE	NSNH
1lyw_D_cavity_1	17	2.893	0.1702	12	2	2	1	0	0	Cathepsin D	ASPARTIC PROTEASE	CATD_HUMAN	Acid protease active in intracellular protein breakdown. Involved in the pathogenesis of several diseases such as breast cancer and possibly Alzheimer disease.	Defects in CTSD are the cause of neuronal ceroid lipofuscinosis 10 (CLN10) [MIM:610127]; also known as neuronal ceroid lipofuscinosis due to cathepsin D deficiency. The neuronal ceroid lipofuscinosis are a group of progressive neurodegenerative diseases in children and in adults, characterized by visual and mental decline, motor disturbance, epilepsy and behavioral changes.	NONE	CTSD
1n0e_H_cavity_1	17	2.893	0.1702	7	3	4	2	1	0	Protein mraZ	NONE	P75467	NONE	NONE	NONE	mraZ
1ngk_F_cavity_1	13	2.892	0.2224	8	3	1	0	1	0	Hemoglobin-like protein HbO	NONE	P0A595	Involved in oxygen binding	NONE	NONE	glbO
2gd9_B_cavity_1	9	2.891	0.3212	6	2	1	0	0	0	Uncharacterized protein yyaP	NONE	P37508	NONE	NONE	NONE	yyaP
2qcv_A_cavity_2	17	2.891	0.1701	9	2	3	3	0	0	5-dehydro-2-deoxygluconokinase	NONE	Q9KAG8	NONE	NONE	NONE	iolC
3bm4_A_cavity_2	18	2.891	0.1606	10	3	4	1	0	0	ADP-sugar pyrophosphatase	NONE	Q9UKK9	NONE	NONE	NONE	NUDT5
3e3l_B_cavity_3	18	2.891	0.1606	8	5	2	0	3	0	Glycogen phosphorylase, muscle form	NONE	P00489	NONE	NONE	NONE	PYGM
1lpf_B_cavity_1	19	2.891	0.1521	10	4	4	1	0	0	Dihydrolipoyl dehydrogenase	NONE	P14218	Involved in oxidoreductase activity	NONE	NONE	lpd
3blv_A_cavity_3	9	2.89	0.3212	6	1	1	1	0	0	Isocitrate dehydrogenase [NAD] subunit 1, mitochondrial	NONE	P28834	NONE	NONE	NONE	IDH1
2btv_A_cavity_5	11	2.89	0.2627	8	1	2	0	0	0	Core protein VP3	NONE	P56582	NONE	NONE	NONE	Segment-3
3b5k_A_cavity_1	13	2.89	0.2223	11	1	1	0	0	0	Interleukin-5	NONE	P04401	NONE	NONE	NONE	Il5
2ged_A_cavity_1	12	2.889	0.2408	8	2	2	0	0	0	Signal recognition particle receptor subunit beta	NONE	P36057	NONE	NONE	NONE	SRP102
2z2n_A_cavity_2	7	2.888	0.4125	4	1	1	0	1	0	Virginiamycin B lyase	NONE	P17978	NONE	NONE	NONE	vgb
1h55_A_cavity_1	11	2.888	0.2625	5	1	2	0	3	0	Peroxidase C1A	NONE	P00433	Involved in peroxidase activity	NONE	NONE	PRXC1A
3c1n_D_cavity_2	15	2.888	0.1925	6	5	2	1	1	0	Probable aspartokinase	NONE	Q57991	NONE	NONE	NONE	MJ0571
1qor_B_cavity_1	12	2.887	0.2406	7	2	2	0	1	0	Quinone oxidoreductase	NONE	P28304	NONE	NONE	NONE	qorA
2afj_A_cavity_4	12	2.887	0.2406	5	2	2	3	0	0	SPRY domain-containing SOCS box protein 2	NONE	O88838	NONE	NONE	NONE	Spsb2
1g8j_A_cavity_2	12	2.887	0.2406	8	2	2	0	0	0	Arsenite oxidase large subunit	NONE	Q7SIF4	NONE	NONE	NONE	aioA
1iqc_C_cavity_2	6	2.886	0.481	4	1	1	0	0	0	Cytochrome c551 peroxidase	NONE	P55929	Involved in iron ion binding	NONE	NONE	ccp
1f3j_A_cavity_2	5	2.885	0.577	3	1	1	0	0	0	H-2 class II histocompatibility antigen, A-D alpha chain	NONE	P04228	NONE	NONE	NONE	H2-Aa
1bjn_A_cavity_1	9	2.885	0.3206	6	2	1	0	0	0	Phosphoserine aminotransferase	NONE	P23721	NONE	NONE	NONE	serC
2tpl_B_cavity_1	9	2.885	0.3205	4	4	0	0	1	0	Tyrosine phenol-lyase	NONE	P31012	Amino acid transport and metabolism	NONE	NONE	tpl
1b49_C_cavity_2	16	2.885	0.1803	8	4	3	1	0	0	Deoxycytidylate 5-hydroxymethyltransferase	NONE	P08773	Involved in thymidylate synthase activity	NONE	NONE	42
1f5z_A_cavity_1	9	2.884	0.3205	6	1	1	0	1	0	N-acetylneuraminate lyase	NONE	P44539	NONE	NONE	NONE	nanA
2do8_A_cavity_2	9	2.884	0.3204	6	1	1	1	0	0	UPF0301 protein HD_1794	NONE	Q7VKS7	NONE	NONE	NONE	HD_1794
3c0r_C_cavity_1	8	2.883	0.3604	4	2	1	0	1	0	Ubiquitin thioesterase OTU1	NONE	P43558	NONE	NONE	NONE	OTU1
2i7n_B_cavity_3	10	2.883	0.2883	8	0	2	0	0	0	Pantothenate kinase 1	NONE	Q8TE04	NONE	NONE	NONE	PANK1
1dmu_A_cavity_1	11	2.883	0.2621	9	2	0	0	0	0	Type-2 restriction enzyme BglI	NONE	O68557	NONE	NONE	NONE	bglIR
1hsr_A_cavity_1	12	2.883	0.2403	5	2	2	0	3	0	Peroxidase	NONE	P28313	Involved in peroxidase activity	NONE	NONE	#N/A
2dxc_L_cavity_2	12	2.883	0.2403	8	2	0	0	2	0	Thiocyanate hydrolase subunit alpha	NONE	O66187	NONE	NONE	NONE	scnA
1lrz_A_cavity_1	18	2.883	0.1602	10	4	3	0	1	0	Aminoacyltransferase femA	NONE	P0A0A5	NONE	NONE	NONE	femA
2uvk_A_cavity_1	11	2.882	0.262	5	0	2	2	2	0	N-acetylneuraminate epimerase	NONE	P39371	NONE	NONE	NONE	nanM
2c2x_A_cavity_1	16	2.882	0.1801	12	2	2	0	0	0	Bifunctional protein folD	NONE	O50385	NONE	NONE	NONE	folD
1q13_B_cavity_1	19	2.882	0.1517	10	5	3	0	1	0	Prostaglandin-E(2) 9-reductase	NONE	P80508	Involved in oxidoreductase activity	NONE	NONE	AKR1C5
1ffv_B_cavity_2	12	2.881	0.24	6	4	1	0	1	0	Carbon monoxide dehydrogenase small chain	NONE	P19915	NONE	NONE	NONE	cutS
2ddo_B_cavity_1	13	2.881	0.2216	5	2	3	2	1	0	Pyridoxine kinase	NONE	P40191	NONE	NONE	NONE	pdxK
3bca_A_cavity_1	15	2.881	0.1921	9	2	3	1	0	0	O-phosphoseryl-tRNA(Sec) selenium transferase	NONE	Q6P6M7	NONE	NONE	NONE	Sepsecs
2hhk_M_cavity_2	18	2.881	0.1601	12	4	1	1	0	0	Reaction center protein H chain	NONE	P0C0Y7	NONE	NONE	NONE	puhA
2z6c_A_cavity_1	7	2.88	0.4115	4	3	0	0	0	0	Phototropin-1	NONE	O48963	NONE	NONE	NONE	PHOT1
1fc4_B_cavity_1	12	2.88	0.24	6	2	2	0	2	0	2-amino-3-ketobutyrate coenzyme A ligase	NONE	P0AB77	Coenzyme transport and metabolism	NONE	NONE	kbl
2qzz_B_cavity_2	13	2.88	0.2216	8	4	0	0	1	0	Eugenol synthase 1	NONE	Q15GI4	NONE	NONE	NONE	EGS1
1l6j_A_cavity_1	14	2.88	0.2057	7	1	2	4	0	0	Matrix metalloproteinase-9	HYDROLASE	MMP9_HUMAN	May play an essential role in local proteolysis of the extracellular matrix and in leukocyte migration. Could play a role in bone osteoclastic resorption. Cleaves KiSS1 at a Gly-	#NAME?	Defects in MMP9 may be a cause of susceptibility to lumbar disk herniation (LDH) [MIM:603932]. LDH is the predominant cause of low-back pain and unilateral leg pain.	MMP9
1j2r_C_cavity_1	15	2.88	0.192	9	3	2	0	1	0	Isochorismatase family protein yecD	NONE	P0ADI7	Secondary metabolites biosynthesis, transport and catabolism	NONE	NONE	yecD
2pby_D_cavity_1	6	2.877	0.4795	4	1	1	0	0	0	Glutaminase	NONE	Q5KY26	NONE	NONE	NONE	glsA
2ad1_A_cavity_2	6	2.876	0.4793	3	2	1	0	0	0	Sulfotransferase 1C4	TRANSFERASE	ST1C4_HUMAN	Catalyzes the sulfate conjugation of many drugs, xenobiotic compounds, hormones, and neurotransmitters. May be involved in the activation of carcinogenic hyroxylamines. Shows activity towards p-nitrophenol and N-hydroxy-2-acetylamino- fluorene (N-OH-2AAF)	NONE	NONE	SULT1C4
2buw_A_cavity_2	10	2.876	0.2876	4	1	3	1	1	0	Protocatechuate 3,4-dioxygenase alpha chain	NONE	P20371	NONE	NONE	NONE	pcaG
1mro_D_cavity_2	8	2.875	0.3594	4	3	1	0	0	0	Methyl-coenzyme M reductase I subunit alpha	NONE	P11558	NONE	NONE	NONE	mcrA
2i4j_A_cavity_2	13	2.875	0.2212	7	3	1	1	1	0	Peroxisome proliferator-activated receptor gamma	TRANSCRIPTION	PPARG_HUMAN	Receptor that binds peroxisome proliferators such as hypolipidemic drugs and fatty acids. Once activated by a ligand, the receptor binds to a promoter element in the gene for acyl-CoA oxidase and activates its transcription. It therefore controls the pero	Defects in PPARG can lead to type 2 insulin-resistant diabetes and hyptertension.;Defects in PPARG may be associated with susceptibility to obesity [MIM:601665].;Defects in PPARG may be associated with colon cancer.;Defects in PPARG are the cause of familial partial lipodystrophy type 3 (FPLD3) [MIM:604367]. Familial partial lipodystrophies (FPLD) are a heterogeneous group of genetic disorders ch…	Asthma;Cerebrovascular ischemia;Conjunctivitis;Inflammation;Multiple sclerosis;Fibrosis;Unidentified indication;Psoriasis;Heart arrhythmia;Rheumatoid arthritis;Atherosclerosis;Corneal disease;Cardiovascular disease;Ulcerative colitis;Alzheimers disease;Infertility;Syndrome X;Lipid metabolism disorder;Non-insulin dependent diabetes;Metabolic disorder;Diabetic complication;Hyperlipidemia;Lacrimal g…	PPARG
1jgs_A_cavity_1	14	2.875	0.2054	7	2	2	1	2	0	Multiple antibiotic resistance protein marR	NONE	P27245	Repressor of the marRAB operon which is involved in the activation of both antibiotic resistance and oxidative stress genes. Binds to the marO operator/promoter site.	NONE	NONE	marR
3din_C_cavity_7	8	2.874	0.3592	5	1	1	0	1	0	Protein translocase subunit secA	NONE	Q9X1R4	NONE	NONE	NONE	secA
3ibv_B_cavity_2	11	2.874	0.2613	6	2	2	1	0	0	Exportin-T	NONE	O94258	NONE	NONE	NONE	los1
1rkt_B_cavity_1	14	2.874	0.2053	9	1	3	1	0	0	Uncharacterized HTH-type transcriptional regulator yfiR	NONE	O31560	NONE	NONE	NONE	yfiR
1kb0_A_cavity_1	15	2.874	0.1916	8	1	3	3	0	0	Quinohaemoprotein ethanol dehydrogenase type-1	NONE	Q46444	Carbohydrate transport and metabolism	NONE	NONE	qheDH
1mjt_B_cavity_1	15	2.874	0.1916	9	2	3	1	0	0	Nitric oxide synthase oxygenase	NONE	P0A094	Involved in nitric-oxide synthase activity	NONE	NONE	nos
1ybm_B_cavity_1	9	2.873	0.3192	6	2	1	0	0	0	Uncharacterized protein At5g02240	NONE	Q94EG6	Involved in catalytic activity	NONE	NONE	At5g02240
2ix5_D_cavity_1	11	2.873	0.2612	6	1	2	2	0	0	Acyl-coenzyme A oxidase 4, peroxisomal	NONE	Q96329	NONE	NONE	NONE	ACX4
2vze_A_cavity_2	17	2.873	0.169	8	5	3	1	0	0	Acyl-coenzyme A synthetase ACSM2A, mitochondrial	NONE	Q08AH3	NONE	NONE	NONE	ACSM2A
2i5p_O_cavity_1	8	2.872	0.359	6	1	1	0	0	0	Glyceraldehyde-3-phosphate dehydrogenase 1	NONE	P84998	NONE	NONE	NONE	GAP1
2zbw_A_cavity_1	8	2.871	0.3589	5	2	1	0	0	0	Ferredoxin--NADP reductase	NONE	Q5SL28	NONE	NONE	NONE	TTHA0465
1e09_A_cavity_2	13	2.869	0.2207	9	1	2	0	1	0	Major allergen Pru av 1	NONE	O24248	NONE	NONE	NONE	PRUA1
1q7c_B_cavity_1	14	2.869	0.2049	7	4	2	1	0	0	3-oxoacyl-[acyl-carrier-protein] reductase	NONE	P0AEK2	Lipid transport and metabolism	NONE	NONE	fabG
3bez_B_cavity_1	16	2.869	0.1793	12	2	1	1	0	0	Protease 4	NONE	P08395	NONE	NONE	NONE	sppA
1eyr_A_cavity_1	7	2.868	0.4097	6	0	1	0	0	0	N-acylneuraminate cytidylyltransferase	NONE	P0A0Z8	Cell wall/membrane/envelope biogenesis	NONE	NONE	neuA
1t6l_A_cavity_1	7	2.868	0.4097	5	2	0	0	0	0	DNA polymerase processivity factor	NONE	P16790	NONE	NONE	NONE	UL44
3d9s_C_cavity_2	10	2.868	0.2868	6	2	1	0	1	0	Aquaporin-5	NONE	P55064	NONE	NONE	NONE	AQP5
2jc2_A_cavity_1	16	2.868	0.1792	9	3	4	0	0	0	Sorcin	NONE	P30626	NONE	NONE	NONE	SRI
1xvv_A_cavity_4	9	2.867	0.3186	4	3	1	0	1	0	Crotonobetainyl-CoA:carnitine CoA-transferase	NONE	P31572	Energy production and conversion	NONE	NONE	caiB
1cq4_A_cavity_1	10	2.867	0.2867	7	2	1	0	0	0	Subtilisin-chymotrypsin inhibitor-2A	NONE	P01053	NONE	NONE	NONE	#N/A
1xg5_A_cavity_1	16	2.867	0.1792	7	5	3	0	1	0	Dehydrogenase/reductase SDR family member 11	NONE	Q6UWP2	Involved in oxidoreductase activity	NONE	NONE	DHRS11
1l5j_B_cavity_3	10	2.866	0.2866	4	2	3	1	0	0	Aconitate hydratase 2	NONE	P36683	Energy production and conversion	NONE	NONE	acnB
3cm5_A_cavity_1	15	2.865	0.191	8	2	3	1	1	0	Cell death-related nuclease 4	NONE	Q10905	NONE	NONE	NONE	crn-4
2f7s_A_cavity_2	11	2.864	0.2604	7	1	3	0	0	0	Ras-related protein Rab-27B	SIGNALING PROTEIN	RB27B_HUMAN	May be involved in targeting uroplakins to urothelial apical membranes (By similarity).	NONE	NONE	RAB27B
3cio_A_cavity_1	11	2.864	0.2604	6	1	2	2	0	0	Tyrosine-protein kinase etk	NONE	P58764	NONE	NONE	NONE	etk
1q7l_C_cavity_2	12	2.863	0.2386	8	1	3	0	0	0	Aminoacylase-1	NONE	Q03154	Amino acid transport and metabolism	NONE	There is no support for the claim that aspartates are exercise performance enhancers, i.e. ergogenic aids.	ACY1
1zak_A_cavity_1	13	2.862	0.2201	5	3	2	2	1	0	Adenylate kinase, chloroplast	NONE	P43188	Nucleotide transport and metabolism	NONE	NONE	ADK1
4req_C_cavity_3	19	2.862	0.1506	10	2	4	1	2	0	Methylmalonyl-CoA mutase large subunit	NONE	P11653	NONE	NONE	NONE	mutB
3ifb_A_cavity_1	7	2.861	0.4088	5	1	1	0	0	0	Fatty acid-binding protein, intestinal	LIPID BINDING PROTEIN	FABPI_HUMAN	FABP are thought to play a role in the intracellular transport of long-chain fatty acids and their acyl-CoA esters. FABP2 is probably involved in triglyceride-rich lipoprotein synthesis. Binds saturated long-chain fatty acids with a high affinity, but bin	NONE	NONE	FABP2
1zag_D_cavity_1	6	2.86	0.4767	4	1	0	1	0	0	Zinc-alpha-2-glycoprotein	LIPID MOBILIZATION FACTOR	ZA2G_HUMAN	Stimulates lipid degradation in adipocytes and causes the extensive fat losses associated with some advanced cancers. May bind polyunsaturated fatty acids.	NONE	NONE	AZGP1
1w9y_A_cavity_1	9	2.86	0.3178	8	1	0	0	0	0	1-aminocyclopropane-1-carboxylate oxidase 1	NONE	Q08506	NONE	NONE	NONE	ACO1
1ad3_B_cavity_1	12	2.86	0.2383	4	2	2	2	2	0	Aldehyde dehydrogenase, dimeric NADP-preferring	NONE	P11883	Involved in aldehyde dehydrogenase [NAD(P)+] activity	NONE	NONE	Aldh3a1
2yus_A_cavity_1	15	2.86	0.1907	7	5	2	1	0	0	SWI/SNF complex subunit SMARCC1	NONE	Q92922	NONE	NONE	NONE	SMARCC1
1lml_A_cavity_2	15	2.86	0.1906	8	1	4	2	0	0	Leishmanolysin	NONE	P08148	NONE	NONE	NONE	gp63
2o54_A_cavity_2	18	2.86	0.1589	8	6	2	1	1	0	DNA topoisomerase 3	NONE	P14294	NONE	NONE	NONE	topB
2ckz_A_cavity_1	9	2.859	0.3177	6	1	2	0	0	0	DNA-directed RNA polymerase III subunit RPC9	NONE	P47076	NONE	NONE	NONE	RPC17
1viu_D_cavity_2	12	2.859	0.2383	3	3	3	3	0	0	GDP-mannose pyrophosphatase nudK	NONE	P37128	NONE	NONE	NONE	nudK
1brw_A_cavity_1	18	2.859	0.1588	9	1	5	1	2	0	Pyrimidine-nucleoside phosphorylase	NONE	P77836	Catalyzes phosphorolysis of the pyrimidine nucleosides uridine, thymidine and 2'-deoxyuridine with the formation of the corresponding pyrimidine base and ribose-1-phosphate.	NONE	NONE	pdp
1pz0_A_cavity_1	19	2.859	0.1505	12	3	2	0	2	0	Protein iolS	NONE	P46336	Energy production and conversion	NONE	NONE	iolS
2z8y_N_cavity_2	10	2.858	0.2858	5	2	2	1	0	0	Carbon monoxide dehydrogenase/acetyl-CoA synthase subunit beta	NONE	P27989	NONE	NONE	NONE	#N/A
1xs6_E_cavity_1	13	2.858	0.2198	10	1	2	0	0	0	Deoxycytidine triphosphate deaminase	NONE	P28248	Nucleotide transport and metabolism	NONE	NONE	dcd
2jrs_A_cavity_1	12	2.857	0.2381	9	1	1	0	1	0	RNA-binding protein 39	NONE	Q14498	NONE	NONE	NONE	RBM39
2gkm_B_cavity_1	12	2.857	0.2381	7	2	1	0	2	0	Hemoglobin-like protein HbN	NONE	P0A592	Involved in oxygen binding	NONE	NONE	glbN
1nsl_B_cavity_1	7	2.856	0.408	5	1	1	0	0	0	Putative ribosomal N-acetyltransferase ydaF	NONE	P96579	NONE	NONE	NONE	ydaF
1pkq_G_cavity_2	7	2.855	0.4079	5	0	2	0	0	0	Myelin-oligodendrocyte glycoprotein	NONE	Q63345	NONE	NONE	NONE	Mog
1shw_B_cavity_1	10	2.855	0.2855	5	3	2	0	0	0	Ephrin-A5	NONE	O08543	NONE	NONE	NONE	Efna5
1rxt_C_cavity_1	12	2.855	0.2379	8	1	2	1	0	0	Glycylpeptide N-tetradecanoyltransferase 1	NONE	P30419	NONE	NONE	NONE	NMT1
3f0o_A_cavity_1	7	2.854	0.4077	3	1	2	1	0	0	Alkylmercury lyase	NONE	P77072	NONE	NONE	NONE	merB
1i1m_A_cavity_2	9	2.854	0.3171	6	0	2	0	1	0	Branched-chain-amino-acid aminotransferase	NONE	P0AB80	Amino acid transport and metabolism	NONE	NONE	ilvE
1gtu_C_cavity_1	9	2.854	0.3171	5	1	2	0	1	0	Glutathione S-transferase Mu 1	TRANSFERASE	GSTM1_HUMAN	Conjugation of reduced glutathione to a wide number of exogenous and endogenous hydrophobic electrophiles.	NONE	NONE	GSTM1
1sdd_A_cavity_1	10	2.854	0.2854	7	2	1	0	0	0	Coagulation factor V	NONE	Q28107	NONE	NONE	NONE	F5
1se8_A_cavity_1	15	2.854	0.1902	9	3	2	1	0	0	Single-stranded DNA-binding protein	NONE	Q9RY51	NONE	NONE	NONE	ssb
2ft9_A_cavity_1	16	2.854	0.1784	10	3	3	0	0	0	Fatty acid-binding protein 2, liver	NONE	P81400	NONE	NONE	NONE	#N/A
2jys_A_cavity_1	7	2.853	0.4076	4	1	2	0	0	0	Pro-Pol polyprotein	NONE	P23074	NONE	NONE	NONE	pol
1aj8_A_cavity_2	7	2.853	0.4076	5	1	1	0	0	0	Citrate synthase	NONE	Q53554	Involved in transferase activity, transferring acyl groups, acyl groups converted into alkyl on transfer	NONE	NONE	gltA
1myl_F_cavity_1	9	2.853	0.317	5	1	3	0	0	0	Transcriptional repressor arc	NONE	P03050	NONE	NONE	NONE	arc
1xg4_A_cavity_1	11	2.852	0.2593	6	1	2	0	2	0	Methylisocitrate lyase	NONE	P77541	Carbohydrate transport and metabolism	NONE	NONE	prpB
1wil_A_cavity_1	17	2.852	0.1678	8	1	4	4	0	0	Protein KIAA1045	NONE	Q9UPV7	NONE	NONE	NONE	PHF24
1qy9_C_cavity_1	10	2.851	0.2851	4	3	1	1	1	0	Uncharacterized isomerase yddE	NONE	P37757	NONE	NONE	NONE	yddE
1h2f_A_cavity_1	9	2.85	0.3166	4	1	2	0	2	0	Phosphoglycerate mutase	NONE	Q9ALU0	Carbohydrate transport and metabolism	NONE	NONE	yhfR
1jyv_D_cavity_3	11	2.85	0.2591	4	1	3	2	1	0	Beta-galactosidase	NONE	P00722	Carbohydrate transport and metabolism	NONE	For the symptomatic relief of patients with interstitial cystitis.	lacZ
3cdk_B_cavity_1	9	2.849	0.3165	4	3	0	1	1	0	Probable succinyl-Co	NONE	P42315	NONE	NONE	NONE	scoA
1hrk_A_cavity_1	15	2.849	0.1899	9	0	3	2	1	0	Ferrochelatase, mitochondrial	NONE	P22830	Coenzyme transport and metabolism	NONE	NONE	FECH
2aa7_A_cavity_1	7	2.848	0.4069	5	2	0	0	0	0	Mineralocorticoid receptor	TRANSCRIPTION	MCR_HUMAN	Receptor for both mineralocorticoids (MC) such as aldosterone and glucocorticoids (GC) such as corticosterone or cortisol. Binds to mineralocorticoid response elements (MRE) and transactivates target genes. The effect of MC is to increase ion and water tr	Defects in NR3C2 are a cause of autosomal dominant pseudohypoaldosteronism type I (PHA1) [MIM:177735]. PHA1 is characterized by urinary salt wasting, resulting from target organ unresponsiveness to mineralocorticoids. There are 2 forms of PHA1: the autosomal dominant form that is mild, and the recessive form which is more severe and due to defects in any of the epithelial sodium channel subunits.…	Metabolic disorder;Hypertension;Cardiovascular disease;Urinary tract disease	NR3C2
1hxh_A_cavity_1	15	2.847	0.1898	10	2	2	1	0	0	3-beta-hydroxysteroid dehydrogenase	NONE	P19871	NONE	NONE	NONE	#N/A
1gxe_A_cavity_1	19	2.846	0.1498	9	3	5	1	1	0	Myosin-binding protein C, cardiac-type	CYTOSKELETON	MYPC3_HUMAN	Thick filament-associated protein located in the crossbridge region of vertebrate striated muscle a bands. In vitro it binds MHC, F-actin and native thin filaments, and modifies the activity of actin-activated myosin ATPase. It may modulate muscle contrac	Defects in MYBPC3 are the cause of cardiomyopathy familial hypertrophic type 4 (CMH4) [MIM:115197]. Familial hypertrophic cardiomyopathy is a hereditary heart disorder characterized by ventricular hypertrophy, which is usually asymmetric and often involves the interventricular septum. The symptoms include dyspnea, syncope, collapse, palpitations, and chest pain. They can be readily provoked by ex…	NONE	MYBPC3
1mvk_A_cavity_1	17	2.845	0.1674	8	2	4	3	0	0	Immunoglobulin G-binding protein G	NONE	P06654	NONE	NONE	NONE	spg
2cko_B_cavity_2	14	2.843	0.203	7	2	4	1	0	0	Choline kinase alpha	NONE	P35790	NONE	NONE	NONE	CHKA
2fr1_A_cavity_1	8	2.842	0.3552	5	1	2	0	0	0	Erythronolide synthase, modules 1 and 2	NONE	Q03131	NONE	NONE	NONE	eryA
2i99_A_cavity_1	11	2.842	0.2584	5	2	1	0	3	0	Mu-crystallin homolog	NONE	Q14894	NONE	NONE	NONE	CRYM
2ia5_C_cavity_1	12	2.842	0.2368	4	3	2	2	1	0	Polynucleotide kinase	NONE	P06855	Acts as a 5-hydroxyl kinase, a 3-phosphatase and a 2,3-cyclic phosphodiesterase. Catalyzes the transfer of the terminal phosphate of ATP to the 5-hydroxyl termini of ribo- and deoxyribonucleotides. In the presence of ADP the enzyme also catalyzes an exchange reaction. In the exchange reaction, an excess ADP causes the enzyme to transfer the 5 terminal phosphate from phosphorylated DNA to ADP. The…	NONE	For the symptomatic relief of patients with interstitial cystitis.	pseT
3i4c_D_cavity_1	16	2.842	0.1776	7	4	3	1	1	0	NAD-dependent alcohol dehydrogenase	NONE	P39462	Involved in zinc ion binding	NONE	NONE	adh
1zfj_A_cavity_2	7	2.841	0.4059	4	2	1	0	0	0	Inosine-5-monophosphate dehydrogenase	NONE	P0C0H6	Nucleotide transport and metabolism	NONE	NONE	guaB
1rt8_A_cavity_1	15	2.841	0.1894	7	2	4	1	1	0	Fimbrin	NONE	O59945	NONE	NONE	NONE	fim1
1vr3_A_cavity_2	7	2.84	0.4058	3	1	1	1	1	0	1,2-dihydroxy-3-keto-5-methylthiopentene dioxygenase	NONE	Q99JT9	Has aci-reductone dioxygenase (ARD) activity and can function in the 5-methylthioadenosine (MTA) methionine salvage pathway (By similarity)	NONE	NONE	Adi1
1x8d_D_cavity_2	10	2.84	0.284	6	1	2	0	1	0	L-rhamnose mutarotase	NONE	P32156	NONE	NONE	NONE	rhaM
1m41_A_cavity_1	19	2.84	0.1494	8	5	4	2	0	0	Alkanesulfonate monooxygenase	NONE	P80645	NONE	NONE	NONE	ssuD
2a9e_A_cavity_2	9	2.839	0.3154	3	2	1	0	3	0	Catalase	NONE	P77872	Involved in catalase activity	NONE	NONE	katA
3ig5_A_cavity_1	15	2.839	0.1892	6	1	3	3	2	0	Glutamate--cysteine ligase	NONE	P32477	NONE	NONE	NONE	GSH1
2oui_D_cavity_1	16	2.839	0.1774	7	2	3	1	3	0	NADP-dependent alcohol dehydrogenase	NONE	P35630	NONE	NONE	NONE	ADH1
3d0o_A_cavity_2	5	2.838	0.5677	3	2	0	0	0	0	L-lactate dehydrogenase 1	NONE	Q5HJD7	NONE	NONE	NONE	ldh1
1rym_A_cavity_1	8	2.838	0.3547	6	1	0	0	1	0	Chloroplastic group IIB intron splicing facilitator CRS2, chloroplastic	NONE	Q9M5P4	NONE	NONE	NONE	CRS2
3bze_A_cavity_1	10	2.838	0.2838	5	1	1	1	2	0	HLA class I histocompatibility antigen, alpha chain E	IMMUNE SYSTEM	HLAE_HUMAN	Preferably binds to a peptide derived from the signal sequence of most HLA-A, -B, -C and -G molecules.	NONE	NONE	HLA-E
2a97_A_cavity_1	16	2.838	0.1773	5	0	6	4	1	0	Botulinum neurotoxin type F	NONE	P30996	NONE	NONE	NONE	botF
1mg5_B_cavity_1	8	2.837	0.3547	5	1	1	1	0	0	Alcohol dehydrogenase	NONE	P00334	Involved in alcohol dehydrogenase activity	NONE	NONE	Adh
1cbf_A_cavity_1	12	2.837	0.2365	7	3	2	0	0	0	Cobalt-precorrin-4 C(11)-methyltransferase	NONE	O87696	Coenzyme transport and metabolism	NONE	NONE	cbiF
2wgh_A_cavity_4	12	2.837	0.2364	6	2	2	2	0	0	Ribonucleoside-diphosphate reductase large subunit	NONE	P23921	NONE	NONE	NONE	RRM1
1wz8_D_cavity_2	6	2.836	0.4727	4	0	2	0	0	0	Enoyl-CoA hydratase	NONE	Q5SLS5	Involved in catalytic activity	NONE	NONE	TTHA0218
1zkr_B_cavity_1	9	2.836	0.3151	4	2	2	1	0	0	Major allergen I polypeptide chain 2	NONE	P30440	NONE	NONE	NONE	CH2
1p4q_A_cavity_1	17	2.836	0.1668	13	2	2	0	0	0	Cbp/p300-interacting transactivator 2	TRANSCRIPTION/TRANSFERASE	CITE2_HUMAN	Interferes with the binding of transcription factors HIF-1a and STAT2 to p300/CBP.	NONE	NONE	CITED2
1ry2_A_cavity_2	8	2.835	0.3544	5	1	2	0	0	0	Acetyl-coenzyme A synthetase 1	NONE	Q01574	Catalyzes the production of acetyl-CoA. Provides the acetyl-CoA source for histone acetylation in the nucleus.	NONE	NONE	ACS1
3e0m_C_cavity_1	9	2.834	0.3149	6	2	1	0	0	0	Peptide methionine sulfoxide reductase msrA/msrB 1	NONE	P0A3Q9	NONE	NONE	NONE	msrAB1
1gyh_A_cavity_2	12	2.834	0.2361	6	1	2	3	0	0	Endo-a1,5-arabinanase	NONE	P95470	Involved in hydrolase activity, hydrolyzing O-glycosyl compounds	NONE	NONE	arbA
1r5a_A_cavity_1	13	2.834	0.218	10	0	2	0	1	0	Glutathione transferase	NONE	Q9GQG7	Posttranslational modification, protein turnover, chaperones	NONE	NONE	#N/A
2iee_B_cavity_1	17	2.834	0.1667	8	2	1	0	0	6	Probable ABC transporter extracellular-binding protein yckB	NONE	P42400	NONE	NONE	NONE	yckB
1q67_B_cavity_1	12	2.833	0.2361	7	4	1	0	0	0	mRNA-decapping enzyme subunit 1	NONE	Q12517	NONE	NONE	NONE	DCP1
1uu1_D_cavity_1	14	2.833	0.2023	7	1	3	3	0	0	Histidinol-phosphate aminotransferase	NONE	Q9X0D0	Amino acid transport and metabolism	NONE	NONE	hisC
2qre_A_cavity_1	8	2.831	0.3538	5	1	1	1	0	0	SNF1-like protein kinase ssp2	NONE	O74536	NONE	NONE	NONE	ssp2
2nv4_A_cavity_2	7	2.83	0.4043	5	1	1	0	0	0	UPF0066 protein AF_0241	NONE	O29998	NONE	NONE	NONE	AF_0241
2cfi_A_cavity_1	18	2.83	0.1572	9	4	3	1	1	0	10-formyltetrahydrofolate dehydrogenase	OXIDOREDUCTASE	FTHFD_HUMAN	NONE	NONE	NONE	#N/A
1wdw_G_cavity_1	8	2.829	0.3537	5	0	1	1	1	0	Tryptophan synthase alpha chain	NONE	Q8U094	NONE	NONE	NONE	trpA
1vpa_A_cavity_1	17	2.829	0.1664	7	3	3	2	2	0	2-C-methyl-D-erythritol 4-phosphate cytidylyltransferase	NONE	Q9X1B3	Lipid transport and metabolism	NONE	NONE	ispD
3bcg_B_cavity_1	12	2.828	0.2357	7	3	0	2	0	0	HTH-type transcriptional regulator acrR	NONE	P0ACS9	NONE	NONE	NONE	acrR
1dxl_B_cavity_3	15	2.827	0.1885	7	5	2	1	0	0	Dihydrolipoyl dehydrogenase, mitochondrial	NONE	P31023	Involved in oxidoreductase activity	NONE	NONE	LPD
2igb_B_cavity_1	12	2.826	0.2355	6	2	2	2	0	0	Bifunctional protein pyrR	NONE	P41007	Nucleotide transport and metabolism	NONE	NONE	pyrR
2pvs_B_cavity_2	12	2.826	0.2355	6	3	1	2	0	0	Pancreatic lipase-related protein 2	NONE	P54317	NONE	NONE	NONE	PNLIPRP2
2b7y_C_cavity_1	13	2.826	0.2174	10	2	1	0	0	0	Favin	NONE	P02871	NONE	NONE	NONE	#N/A
1rr7_A_cavity_1	18	2.825	0.1569	16	2	0	0	0	0	Middle operon regulator	NONE	P23848	NONE	NONE	NONE	mor
1zg2_A_cavity_1	19	2.825	0.1487	12	4	3	0	0	0	UPF0213 protein BH0048	NONE	Q9KGL3	NONE	NONE	NONE	BH0048
2nzt_B_cavity_6	7	2.824	0.4034	5	2	0	0	0	0	Hexokinase-2	TRANSFERASE	HXK2_HUMAN	NONE	NONE	NONE	HK2
3d5t_A_cavity_1	13	2.824	0.2172	6	2	1	2	2	0	Malate dehydrogenase	NONE	Q3JKE9	NONE	NONE	NONE	mdh
1dmh_A_cavity_3	10	2.823	0.2823	6	1	1	2	0	0	Catechol 1,2-dioxygenase	NONE	P07773	Secondary metabolites biosynthesis, transport and catabolism	NONE	NONE	catA
2agm_A_cavity_1	10	2.823	0.2823	7	1	2	0	0	0	Poly(beta-D-mannuronate) C5 epimerase 4	NONE	Q44493	NONE	NONE	NONE	algE4
1u3i_A_cavity_1	11	2.823	0.2566	8	1	1	1	0	0	Glutathione S-transferase class-mu 28 kDa isozyme	NONE	P09792	NONE	NONE	NONE	GST28
3c8e_A_cavity_1	13	2.823	0.2171	8	1	3	0	1	0	Uncharacterized GST-like protein yghU	NONE	Q46845	NONE	NONE	NONE	yghU
2bjo_A_cavity_1	14	2.823	0.2016	11	1	1	1	0	0	Organic hydroperoxide resistance protein ohrB	NONE	P80242	NONE	NONE	NONE	ohrB
2cqg_A_cavity_1	18	2.823	0.1568	8	5	5	0	0	0	TAR DNA-binding protein 43	NONE	Q13148	NONE	NONE	NONE	TARDBP
1czj_A_cavity_1	11	2.822	0.2565	9	0	2	0	0	0	Cytochrome c3, 26 kDa	NONE	P38554	NONE	NONE	NONE	#N/A
1yul_A_cavity_1	15	2.822	0.1881	7	1	4	1	2	0	Probable nicotinate-nucleotide adenylyltransferase	NONE	Q9HX21	NONE	NONE	NONE	nadD
3ecd_C_cavity_1	16	2.822	0.1764	6	3	4	1	2	0	Serine hydroxymethyltransferase 2	NONE	Q3JGP5	NONE	NONE	NONE	glyA2
1eql_B_cavity_1	7	2.821	0.403	5	2	0	0	0	0	Cytochrome c	NONE	P99999	Involved in iron ion binding	NONE	NONE	CYCS
2res_A_cavity_1	11	2.821	0.2564	7	2	1	0	1	0	Multifunctional cyclase-dehydratase-3-O-methyl transferase tcmN	NONE	P16559	NONE	NONE	NONE	tcmN
2jxb_A_cavity_2	14	2.821	0.2015	5	5	4	0	0	0	Cytoplasmic protein NCK2	NONE	O43639	NONE	NONE	NONE	NCK2
3c0h_A_cavity_1	17	2.82	0.1659	11	3	2	0	1	0	Peripheral plasma membrane protein CASK	NONE	O14936	Involved in protein binding	NONE	NONE	CASK
1oej_A_cavity_1	18	2.819	0.1566	11	2	4	0	1	0	Metal-binding protein yodA	NONE	P76344	NONE	NONE	NONE	zinT
1iq3_A_cavity_2	9	2.818	0.3131	6	2	1	0	0	0	RalBP1-associated Eps domain-containing protein 2	NONE	Q8NFH8	NONE	NONE	NONE	REPS2
3ein_A_cavity_2	11	2.818	0.2562	7	3	1	0	0	0	Glutathione S-transferase 1-1	NONE	P20432	NONE	NONE	NONE	GstD1
2gb5_B_cavity_4	8	2.817	0.3522	4	3	1	0	0	0	NADH pyrophosphatase	NONE	P32664	Involved in hydrolase activity	NONE	NONE	nudC
1g2p_A_cavity_1	9	2.817	0.313	5	2	1	1	0	0	Adenine phosphoribosyltransferase 1	NONE	P49435	NONE	NONE	NONE	APT1
1nr3_A_cavity_1	9	2.817	0.3129	4	0	4	1	0	0	DNA-binding protein tfx	NONE	O27001	NONE	NONE	NONE	tfx
1yrt_A_cavity_1	13	2.817	0.2167	7	0	4	1	1	0	Calmodulin	LAYSE, TOXIN	CALM_HUMAN	Calmodulin mediates the control of a large number of enzymes and other proteins by Ca(2+). Among the enzymes to be stimulated by the calmodulin-Ca(2+) complex are a number of protein kinases and phosphatases. Together with CEP110 and centrin, is involved	NONE	NONE	#N/A
1nox_A_cavity_1	8	2.815	0.3518	7	1	0	0	0	0	NADH dehydrogenase	NONE	Q60049	Involved in oxidoreductase activity	NONE	NONE	nox
1z7d_E_cavity_2	13	2.814	0.2165	8	1	3	1	0	0	Ornithine aminotransferase	NONE	Q7RT90	NONE	NONE	NONE	OAT
2buj_A_cavity_1	14	2.814	0.201	8	1	3	2	0	0	Serine/threonine-protein kinase 16	TRANSFERASE	STK16_HUMAN	Protein kinase that act on both serine and threonine residues.	NONE	NONE	STK16
3ecm_A_cavity_1	16	2.814	0.1759	9	3	2	1	1	0	High affinity cAMP-specific and IBMX-insensitive 3,5-cyclic phosphodiesterase 8A	NONE	O60658	NONE	NONE	NONE	PDE8A
3brk_X_cavity_4	8	2.813	0.3517	5	2	1	0	0	0	Glucose-1-phosphate adenylyltransferase	NONE	P39669	NONE	NONE	NONE	glgC
1bgx_H_cavity_1	8	2.813	0.3517	6	0	2	0	0	0	DNA polymerase I, thermostable	NONE	P19821	Replication, recombination and repair	NONE	NONE	polA
1pgw_1_cavity_1	10	2.813	0.2813	5	2	3	0	0	0	RNA2 polyprotein	NONE	P23009	NONE	NONE	NONE	#N/A
1v4a_A_cavity_1	17	2.813	0.1655	7	2	5	2	1	0	Glutamate-ammonia-ligase adenylyltransferase	NONE	P30870	NONE	NONE	NONE	glnE
1qry_A_cavity_1	18	2.813	0.1563	9	5	4	0	0	0	Homeobox protein vnd	DNA-BINDING PROTEIN	VND_DROME	Probable transcriptional regulator involved in the regulation of the proneural AS-C genes and the neurogenic genes of the enhancer of split complex. Could specifically activate proneural genes in the ventral-most neuroectoderm.	NONE	NONE	vnd
1s6d_A_cavity_1	8	2.812	0.3515	5	0	2	0	1	0	Albumin-8	NONE	P23110	NONE	NONE	NONE	#N/A
1a6a_B_cavity_1	13	2.812	0.2163	8	1	3	0	1	0	HLA class II histocompatibility antigen, DR alpha chain	COMPLEX (TRANSMEMBRANE/GLYCOPROTEIN)	2DRA_HUMAN	NONE	Genetic variations in HLA-DRA are associated with susceptibility to hepatitis B virus infection (HBV infection) [MIM:610424]. Approximately one third of all cases of cirrhosis and half of all cases of hepatocellular carcinoma can be attributed to chronic HBV infection. HBV infection may result in subclinical or asymptomatic infection, acute self-limited hepatitis, or fulminant hepatitis requiring…	NONE	#N/A
2itm_B_cavity_2	16	2.812	0.1758	7	3	3	2	1	0	Xylulose kinase	NONE	P09099	NONE	NONE	NONE	xylB
2z2m_B_cavity_1	17	2.812	0.1654	9	2	3	3	0	0	Penicillin-binding protein 2X	NONE	P59676	Cell wall/membrane/envelope biogenesis	NONE	NONE	pbpX
1z56_C_cavity_3	13	2.811	0.2162	6	1	3	3	0	0	Ligase-interacting factor 1	NONE	P53150	NONE	NONE	NONE	LIF1
2zej_B_cavity_1	18	2.811	0.1562	14	2	2	0	0	0	Leucine-rich repeat serine/threonine-protein kinase 2	NONE	Q5S007	NONE	NONE	NONE	LRRK2
1m8p_A_cavity_2	18	2.811	0.1561	6	4	4	0	4	0	Sulfate adenylyltransferase	NONE	Q12650	Inorganic ion transport and metabolism	NONE	NONE	met3
1b0u_A_cavity_1	9	2.81	0.3122	5	3	1	0	0	0	Histidine transport ATP-binding protein hisP	NONE	P02915	NONE	NONE	NONE	hisP
1d4d_A_cavity_2	16	2.81	0.1756	9	2	3	0	2	0	Fumarate reductase flavoprotein subunit	NONE	P83223	Energy production and conversion	NONE	NONE	fccA
2g9i_B_cavity_1	18	2.81	0.1561	12	1	2	3	0	0	F420-	NONE	O28028	NONE	NONE	NONE	cofE
1n0z_A_cavity_1	10	2.809	0.2809	6	1	3	0	0	0	Zinc finger Ran-binding domain-containing protein 2	NONE	O95218	NONE	NONE	NONE	ZRANB2
3cyy_B_cavity_2	11	2.809	0.2553	8	0	2	1	0	0	Tight junction protein ZO-1	NONE	Q07157	NONE	NONE	NONE	TJP1
1gpz_B_cavity_1	12	2.809	0.2341	8	3	1	0	0	0	Complement C1r subcomponent	NONE	P00736	C1r B chain is a serine protease that combines with C1q and C1s to form C1, the first component of the classical pathway of the complement system	NONE	For treatment of metastatic colorectal cancer.	C1R
1ee9_A_cavity_1	13	2.809	0.2161	9	2	1	1	0	0	Methylenetetrahydrofolate dehydrogenase [NAD+]	NONE	Q02046	Involved in catalytic activity	NONE	NONE	MTD1
1uld_D_cavity_1	6	2.807	0.4679	4	1	1	0	0	0	Galectin-2	NONE	Q9P4R8	Involved in sugar binding	NONE	NONE	Cgl2
2k8v_A_cavity_1	10	2.807	0.2807	8	2	0	0	0	0	Thioredoxin domain-containing protein 12	NONE	O95881	Possesses significant protein thiol-disulfide oxidase activity	NONE	For nutritional supplementation, also for treating dietary shortage or imbalance	TXNDC12
1ijx_A_cavity_1	10	2.807	0.2807	6	2	2	0	0	0	Secreted frizzled-related protein 3	NONE	P97401	NONE	NONE	NONE	Frzb
2oqc_A_cavity_1	13	2.807	0.216	6	3	1	1	2	0	Uncharacterized protein yxeI	NONE	P54948	NONE	NONE	NONE	yxeI
1qgq_A_cavity_1	16	2.807	0.1754	7	1	5	3	0	0	Spore coat polysaccharide biosynthesis protein spsA	NONE	P39621	Cell wall/membrane/envelope biogenesis	NONE	NONE	spsA
2w4l_B_cavity_2	10	2.806	0.2806	7	1	2	0	0	0	Deoxycytidylate deaminase	NONE	P32321	NONE	NONE	NONE	DCTD
2pe4_A_cavity_1	11	2.806	0.2551	4	1	4	2	0	0	Hyaluronidase-1	HYDROLASE	HYAL1_HUMAN	May have a role in promoting tumor progression. May block the TGFB1-enhanced cell growth.	Defects in HYAL1 are the cause of mucopolysaccharidosis type 9 (MPS9) [MIM:601492]; also called hyaluronidase deficiency. MPS9 is a lysosomal storage disease characterized by high hyaluronan (HA) concentration in the serum. The clinical features are periarticular soft tissue masses, mild short stature and acetabular erosions, and absence of neurological or visceral involvement.	NONE	HYAL1
1kfi_B_cavity_3	12	2.806	0.2338	3	2	3	3	1	0	Phosphoglucomutase-1	NONE	P47244	NONE	NONE	NONE	pp63-1
2gu0_B_cavity_1	17	2.806	0.1651	8	3	3	1	2	0	Non-structural protein 2	NONE	Q9PY93	NONE	NONE	NONE	#N/A
1knz_N_cavity_1	11	2.805	0.255	7	4	0	0	0	0	Non-structural protein 3	NONE	P03536	NONE	NONE	NONE	#N/A
1z7w_A_cavity_1	11	2.805	0.255	8	2	1	0	0	0	Cysteine synthase	NONE	P47998	NONE	NONE	NONE	OASA1
2g02_A_cavity_1	13	2.805	0.2158	7	1	2	1	2	0	Nisin biosynthesis protein nisC	NONE	Q03202	NONE	NONE	NONE	nisC
1o4y_A_cavity_1	13	2.805	0.2158	5	0	4	3	1	0	Beta-agarase A	NONE	Q9RGX9	Involved in hydrolase activity, hydrolyzing O-glycosyl compounds	NONE	NONE	agaA
2gcb_A_cavity_1	15	2.805	0.187	10	2	2	0	1	0	Folylpolyglutamate synthase	NONE	P15925	Coenzyme transport and metabolism	NONE	NONE	fpgS
1og0_E_cavity_1	15	2.804	0.1869	11	0	4	0	0	0	Phospho-2-dehydro-3-deoxyheptonate aldolase, tyrosine-inhibited	NONE	P32449	Amino acid transport and metabolism	NONE	NONE	ARO4
2r6w_A_cavity_1	8	2.803	0.3503	4	1	1	2	0	0	Estrogen receptor	TRANSCRIPTION	ESR1_HUMAN	Nuclear hormone receptor. The steroid hormones and their receptors are involved in the regulation of eukaryotic gene expression and affect cellular proliferation and differentiation in target tissues.	NONE	Melanoma;Brain tumor;Inflammation;Myocardial infarction;Fibrosis;Brain ischemia;Psoriasis;Rheumatoid arthritis;Retinitis pigmentosa;Atherosclerosis;Genitourinary disease;Breast disease;Atrophy;Crohns disease;Testosterone deficiency;Uterine fibroids;Fibrocystic breast disease;Arthralgia;Prostatitis;Prostate hyperplasia;Inflammatory bowel disease;Solid tumor;Gynecological disorder;Vascular disease;…	ESR1
3exg_G_cavity_1	13	2.802	0.2156	9	1	3	0	0	0	Pyruvate dehydrogenase E1 component subunit alpha, somatic form, mitochondrial	NONE	P08559	NONE	NONE	NONE	PDHA1
2diu_A_cavity_1	13	2.802	0.2155	9	1	3	0	0	0	Limkain-b1	NONE	Q9Y4F3	NONE	NONE	NONE	MARF1
1vji_A_cavity_1	18	2.802	0.1557	11	4	2	0	1	0	12-oxophytodienoate reductase 1	NONE	Q8LAH7	Involved in catalytic activity	NONE	NONE	OPR1
1mje_A_cavity_3	10	2.801	0.2801	6	3	1	0	0	0	26S proteasome complex subunit DSS1	NONE	P60896	NONE	NONE	NONE	SEM1
1he4_A_cavity_1	10	2.801	0.2801	5	2	2	0	1	0	Flavin reductase	NONE	P30043	Cell wall/membrane/envelope biogenesis	NONE	For the treatment of ariboflavinosis (vitamin B2 deficiency).	BLVRB
1k8i_B_cavity_1	11	2.8	0.2545	7	1	2	1	0	0	Class II histocompatibility antigen, M alpha chain	NONE	P28078	NONE	NONE	NONE	H2-DMa
1h21_C_cavity_2	8	2.799	0.3499	6	2	0	0	0	0	Split-Soret cytochrome c	NONE	P81040	Diheme cytochrome c which may be involved in sulfate reduction	NONE	NONE	Ddes_2150
1mky_A_cavity_2	12	2.799	0.2332	9	1	2	0	0	0	GTP-binding protein engA	NONE	Q9X1F8	Posttranslational modification, protein turnover, chaperones	NONE	NONE	der
2v8q_B_cavity_1	16	2.799	0.1749	9	3	3	1	0	0	5-AMP-activated protein kinase catalytic subunit alpha-1	NONE	P54645	NONE	NONE	NONE	Prkaa1
3h1j_B_cavity_2	8	2.798	0.3498	5	1	1	0	1	0	Cytochrome b	NONE	P18946	NONE	NONE	NONE	MT-CYB
1vis_A_cavity_2	11	2.798	0.2544	6	1	2	2	0	0	Mevalonate kinase	NONE	Q58487	Lipid transport and metabolism	NONE	NONE	mvk
1odo_A_cavity_1	10	2.797	0.2797	7	1	1	0	1	0	Putative cytochrome P450	NONE	Q9KZR7	Involved in monooxygenase activity	NONE	NONE	SCO2884
1sqi_B_cavity_2	8	2.796	0.3495	7	0	1	0	0	0	4-hydroxyphenylpyruvate dioxygenase	NONE	P32754	Amino acid transport and metabolism	NONE	Used as an adjunct to dietary restriction of tyrosine and phenylalanine in the treatment of hereditary tyrosinemia type 1.	HPD
2cw0_C_cavity_9	9	2.796	0.3107	5	1	2	1	0	0	DNA-directed RNA polymerase subunit alpha	NONE	Q9Z9H6	NONE	NONE	NONE	rpoA
3bb0_A_cavity_4	12	2.796	0.233	8	2	0	2	0	0	Vanadium chloroperoxidase	NONE	P49053	NONE	NONE	NONE	CPO
2pah_B_cavity_2	12	2.796	0.233	6	1	3	1	1	0	Phenylalanine-4-hydroxylase	HYDROXYLASE	PH4H_HUMAN	NONE	Defects in PAH are the cause of phenylketonuria (PKU) [MIM:261600]. PKU is an autosomal recessive inborn error of phenylalanine metabolism, due to severe phenylalanine hydroxylase deficiency. It is characterized by blood concentrations of phenylalanine persistently above 1200 mumol (normal concentration 100 mumol) which usually causes mental retardation (unless low phenylalanine diet is introduce…	Phenylketonuria;Sickle cell anemia;Vascular disease;Genetic disorder;Diabetic nephropathy;Hypertension;Ataxia;Peripheral arterial occlusive disease;Coronary artery disease	PAH
2rhs_B_cavity_2	14	2.796	0.1997	8	2	3	1	0	0	Phenylalanyl-tRNA synthetase alpha chain	NONE	Q4L5E3	NONE	NONE	NONE	pheS
2ob2_A_cavity_1	14	2.795	0.1996	6	4	4	0	0	0	Leucine carboxyl methyltransferase 1	NONE	Q04081	Methylates the carboxyl group of the C-terminal leucine residue of the two major protein phosphatase 2A catalytic subunits (PPH21 and PPH22) to form alpha-leucine ester residues	NONE	NONE	PPM1
1cbo_A_cavity_1	15	2.794	0.1862	6	3	3	2	1	0	Cholesterol oxidase	NONE	P12676	Amino acid transport and metabolism	NONE	NONE	choA
1vpe_A_cavity_1	19	2.794	0.147	5	4	6	2	2	0	Bifunctional PGK/TIM [Includes: Phosphoglycerate kinase	NONE	P36204	Carbohydrate transport and metabolism	NONE	NONE	pgk/tpi
1ith_B_cavity_1	8	2.793	0.3492	6	1	0	0	1	0	Hemoglobin F-I	NONE	P06148	NONE	NONE	NONE	#N/A
1sh9_B_cavity_1	9	2.793	0.3103	5	2	2	0	0	0	Gag-Pol polyprotein	NONE	P03367	Gag-Pol polyprotein and Gag polyprotein may regulate their own translation, by the binding genomic RNA in the 5'-UTR. At low concentration, Gag-Pol and Gag would promote translation, whereas at high concentration, the polyproteins encapsidate genomic RNA and then shutt off translation (By similarity).	NONE	NONE	gag-pol
2cpx_A_cavity_1	9	2.793	0.3103	6	2	1	0	0	0	RNA-binding protein 41	NONE	Q96IZ5	NONE	NONE	NONE	RBM41
2r5j_L_cavity_1	11	2.793	0.2539	8	1	1	0	1	0	Major capsid protein L1	NONE	P27232	NONE	NONE	NONE	L1
1emy_A_cavity_1	10	2.792	0.2792	6	1	1	0	2	0	Myoglobin	NONE	P02186	NONE	NONE	NONE	MB
1zq7_A_cavity_1	10	2.791	0.2791	5	2	1	1	1	0	Protein MM_0484	NONE	Q8PZK8	NONE	NONE	NONE	MM_0484
2zrt_C_cavity_1	18	2.791	0.155	14	2	2	0	0	0	Programmed cell death protein 6	NONE	O75340	NONE	NONE	NONE	PDCD6
1civ_A_cavity_2	6	2.79	0.4651	3	2	1	0	0	0	Malate dehydrogenase [NADP], chloroplast	NONE	P46489	Involved in oxidoreductase activity	NONE	NONE	#N/A
2r9v_A_cavity_1	10	2.79	0.279	6	1	2	1	0	0	ATP synthase subunit alpha	NONE	Q9X1U7	NONE	NONE	NONE	atpA
2dm6_A_cavity_1	14	2.79	0.1993	10	2	1	0	1	0	Prostaglandin reductase 1	NONE	Q9EQZ5	Involved in zinc ion binding	NONE	NONE	Ptgr1
2fea_B_cavity_1	10	2.789	0.2789	2	2	4	2	0	0	2-hydroxy-3-keto-5-methylthiopentenyl-1-phosphate phosphatase	NONE	O31667	NONE	NONE	NONE	mtnX
1z1m_A_cavity_1	15	2.788	0.1858	10	0	4	0	1	0	E3 ubiquitin-protein ligase Mdm2	LIGASE	MDM2_HUMAN	Inhibits TP53/p53- and TP73/p73-mediated cell cycle arrest and apoptosis by binding its transcriptional activation domain. Functions as a ubiquitin ligase E3, in the presence of E1 and E2, toward p53 and itself. Permits the nuclear export of p53 and targe	Seems to be amplified in certain tumors (including soft tissue sarcomas, osteosarcomas and gliomas). A higher frequency of splice variants lacking p53 binding domain sequences was found in late-stage and high-grade ovarian and bladder carcinomas. Four of the splice variants show loss of p53 binding.	Leukemia;Cancer;Solid tumor	MDM2
2zid_A_cavity_1	18	2.787	0.1548	10	2	4	1	1	0	Glucan 1,6-alpha-glucosidase	NONE	Q99040	NONE	NONE	NONE	dexB
1v5b_C_cavity_1	7	2.784	0.3978	4	1	1	0	1	0	3-isopropylmalate dehydrogenase	NONE	P12010	NONE	NONE	NONE	leuB
2f6h_X_cavity_1	10	2.784	0.2784	8	2	0	0	0	0	Myosin-2	NONE	P19524	NONE	NONE	NONE	MYO2
1wnd_B_cavity_2	10	2.783	0.2783	5	2	2	1	0	0	Gamma-aminobutyraldehyde dehydrogenase	NONE	P77674	Energy production and conversion	NONE	NONE	patD
1hdh_A_cavity_1	19	2.783	0.1465	12	1	4	1	1	0	Arylsulfatase	NONE	P51691	Inorganic ion transport and metabolism	NONE	NONE	atsA
1ohy_D_cavity_4	9	2.782	0.3091	7	1	1	0	0	0	4-aminobutyrate aminotransferase, mitochondrial	NONE	P80404	Amino acid transport and metabolism	NONE	For nutritional supplementation and for treating dietary shortage or imbalance.	ABAT
2c35_C_cavity_1	10	2.782	0.2782	7	1	1	0	1	0	DNA-directed RNA polymerase II subunit RPB4	NONE	O15514	NONE	NONE	NONE	POLR2D
1dus_A_cavity_1	12	2.782	0.2318	6	2	2	2	0	0	Protein MJ0882	NONE	Q58292	NONE	NONE	NONE	MJ0882
1csm_A_cavity_1	11	2.781	0.2529	4	4	2	1	0	0	Chorismate mutase	NONE	P32178	NONE	NONE	NONE	ARO7
1w6h_A_cavity_1	12	2.78	0.2316	8	1	2	1	0	0	Plasmepsin-2	NONE	P46925	Involved in aspartic-type endopeptidase activity	NONE	NONE	PMII
1aif_H_cavity_1	13	2.78	0.2139	9	2	2	0	0	0	Ig kappa chain C region	NONE	P01837	NONE	NONE	NONE	Igkc
1tmo_A_cavity_2	19	2.78	0.1463	8	6	2	1	2	0	Trimethylamine-N-oxide reductase	NONE	O87948	NONE	NONE	NONE	torA
1yag_A_cavity_1	9	2.779	0.3088	5	1	2	0	1	0	Gelsolin	CONTRACTILE PROTEIN	GELS_HUMAN	Calcium-regulated, actin-modulating protein that binds to the plus (or barbed) ends of actin monomers or filaments, preventing monomer exchange (end-blocking or capping). It can promote the assembly of monomers into filaments (nucleation) as well as sever	Defects in GSN are the cause of amyloidosis type 5 (AMYL5) [MIM:105120]; also known as familial amyloidosis Finnish type. AMYL5 is a hereditary generalized amyloidosis due to gelsolin amyloid deposition. It is typically characterized by cranial neuropathy and lattice corneal dystrophy. Most patients have modest involvement of internal organs, but severe systemic disease can develop in some indivi…	NONE	GSN
1jlv_E_cavity_1	14	2.779	0.1985	10	1	1	1	1	0	Glutathione S-transferase 1, isoform C	NONE	Q93112	Posttranslational modification, protein turnover, chaperones	NONE	For nutritional supplementation, also for treating dietary shortage or imbalance	GstD1
1h5r_B_cavity_1	17	2.779	0.1635	5	3	5	4	0	0	Glucose-1-phosphate thymidylyltransferase 1	NONE	P37744	NONE	NONE	NONE	rfbA
3bsz_H_cavity_1	9	2.778	0.3087	5	2	1	1	0	0	Transthyretin	NONE	P02766	Involved in steroid binding	NONE	Used in the treatment of prostate cancer. Previously used in the prevention of miscarriage or premature delivery in pregnant women prone to miscarriage or premature delivery.	TTR
2b3w_A_cavity_1	16	2.778	0.1736	5	2	2	1	0	6	Swarming motility protein ybiA	NONE	P30176	NONE	NONE	NONE	ybiA
1m1b_B_cavity_1	7	2.776	0.3966	4	2	0	0	1	0	Phosphoenolpyruvate phosphomutase	NONE	P56839	Carbohydrate transport and metabolism	NONE	NONE	#N/A
2jfm_A_cavity_1	12	2.776	0.2314	9	1	2	0	0	0	STE20-like serine/threonine-protein kinase	NONE	Q9H2G2	NONE	NONE	NONE	SLK
3g5r_A_cavity_1	13	2.776	0.2136	7	3	2	1	0	0	Methylenetetrahydrofolate--tRNA-(uracil-5-)-methyltransferase trmFO	NONE	Q5SID2	NONE	NONE	NONE	trmFO
1un8_A_cavity_1	12	2.774	0.2311	11	0	1	0	0	0	Dihydroxyacetone kinase	NONE	P45510	Carbohydrate transport and metabolism	NONE	NONE	dhaK
3bpt_A_cavity_3	13	2.774	0.2134	6	2	2	3	0	0	3-hydroxyisobutyryl-CoA hydrolase, mitochondrial	NONE	Q6NVY1	NONE	NONE	NONE	HIBCH
1qhu_A_cavity_1	13	2.774	0.2134	8	0	3	0	2	0	Hemopexin	NONE	P20058	Involved in catalytic activity	NONE	NONE	HPX
2dbo_A_cavity_1	6	2.773	0.4621	3	2	1	0	0	0	D-tyrosyl-tRNA(Tyr) deacylase	NONE	O66742	NONE	NONE	NONE	dtd
1mqv_B_cavity_1	7	2.773	0.3961	5	2	0	0	0	0	Cytochrome c	NONE	P00149	Involved in iron ion binding	NONE	NONE	cycA
1tuw_A_cavity_1	10	2.773	0.2773	6	1	2	0	1	0	Tetracenomycin polyketide synthesis protein tcmI	NONE	P39890	NONE	NONE	NONE	tcmI
2o2k_A_cavity_2	11	2.773	0.2521	5	1	3	1	1	0	Methionine synthase	TRANSFERASE	METH_HUMAN	Catalyzes the transfer of a methyl group from methyl- cobalamin to homocysteine, yielding enzyme-bound cob(I)alamin and methionine. Subsequently, remethylates the cofactor using methyltetrahydrofolate (By similarity).	Defects in MTR are the cause of methylcobalamin deficiency type G (cblG) [MIM:250940]; also known as homocystinuria-megaloblastic anemia complementation type G. It is an autosomal recessive inherited disease that causes mental retardation, macrocytic anemia, and homocystinuria. Mild deficiency in MS activity could be associated with mild hyperhomocysteinemia, a risk factor for cardiovascular dise…	Fungal infection	MTR
1msw_D_cavity_6	10	2.772	0.2772	7	1	1	1	0	0	DNA-directed RNA polymerase	NONE	P00573	NONE	NONE	NONE	1
2d3l_A_cavity_1	12	2.772	0.231	6	0	4	1	1	0	Glucan 1,4-alpha-maltohexaosidase	NONE	P19571	Carbohydrate transport and metabolism	NONE	NONE	#N/A
1qqj_A_cavity_2	12	2.771	0.2309	8	1	1	1	1	0	Fumarylacetoacetase	NONE	P35505	Secondary metabolites biosynthesis, transport and catabolism	NONE	NONE	Fah
1n5d_A_cavity_1	18	2.771	0.154	10	2	6	0	0	0	Carbonyl reductase [NADPH] 1	NONE	Q28960	NONE	NONE	NONE	CBR1
2gf2_C_cavity_1	19	2.77	0.1458	11	3	3	2	0	0	3-hydroxyisobutyrate dehydrogenase, mitochondrial	NONE	P31937	NONE	NONE	NONE	HIBADH
1veg_A_cavity_1	7	2.769	0.3956	5	1	1	0	0	0	NEDD8 ultimate buster 1	NONE	P54729	NONE	NONE	NONE	Nub1
1o9f_A_cavity_1	12	2.769	0.2307	7	0	2	2	1	0	14-3-3-like protein C	NONE	P93343	Involved in protein domain specific binding	NONE	NONE	#N/A
1w2z_A_cavity_3	8	2.768	0.346	6	1	1	0	0	0	Amine oxidase [copper-containing]	NONE	Q43077	Involved in copper ion binding	NONE	NONE	#N/A
1ypf_B_cavity_1	16	2.768	0.173	7	4	4	1	0	0	GMP reductase	NONE	Q81JJ9	NONE	NONE	NONE	guaC
1vrb_B_cavity_3	6	2.767	0.4611	3	2	0	0	1	0	Uncharacterized protein yxbC	NONE	P46327	NONE	NONE	NONE	yxbC
3epm_B_cavity_3	13	2.767	0.2128	4	2	2	3	2	0	Thiamine biosynthesis protein thiC	NONE	Q9A6Q5	NONE	NONE	NONE	thiC
2ecw_A_cavity_1	10	2.765	0.2765	6	2	1	1	0	0	Tripartite motif-containing protein 30	NONE	P15533	NONE	NONE	NONE	Trim30a
1w07_B_cavity_6	9	2.764	0.3071	5	1	2	0	1	0	Acyl-coenzyme A oxidase 1, peroxisomal	NONE	O65202	Involved in acyl-CoA oxidase activity	NONE	NONE	ACX1
1yjd_H_cavity_1	6	2.763	0.4606	4	0	2	0	0	0	T-cell-specific surface glycoprotein CD28	NONE	P10747	NONE	NONE	NONE	CD28
3do6_B_cavity_2	14	2.763	0.1973	8	2	3	1	0	0	Formate--tetrahydrofolate ligase	NONE	Q9X287	NONE	NONE	NONE	fhs
1f06_A_cavity_2	12	2.762	0.2302	10	1	1	0	0	0	Meso-diaminopimelate D-dehydrogenase	NONE	P04964	Involved in oxidoreductase activity, acting on the aldehyde or oxo group of donors, NAD or NADP as acceptor	NONE	NONE	ddh
3fiq_B_cavity_1	4	2.761	0.6903	3	1	0	0	0	0	NONE	NONE	NONE	NONE	NONE	NONE	#N/A
1y4j_A_cavity_1	8	2.761	0.3451	4	2	1	1	0	0	Sulfatase-modifying factor 2	NONE	Q8NBJ7	Seems to lack formyl-glycine generating activity and to be unable to convert newly synthesized inactive sulfatases to their active form by modifying an active site cysteine residue to 3-oxoalanine. Overexpression of SUMF2 inhibits the activation of sulfatases by SUMF1	NONE	NONE	SUMF2
1fot_A_cavity_1	15	2.761	0.1841	7	1	4	2	1	0	cAMP-dependent protein kinase type 1	NONE	P06244	Involved in protein serine/threonine kinase activity	NONE	NONE	TPK1
3bg1_H_cavity_1	18	2.761	0.1534	11	2	3	2	0	0	Protein SEC13 homolog	NONE	P55735	NONE	NONE	NONE	SEC13
2vpg_B_cavity_1	8	2.759	0.3449	6	1	1	0	0	0	B-cell CLL/lymphoma 9 protein	GENE REGULATION	BCL9_HUMAN	Involved in signal transduction through the Wnt pathway. Promotes beta-catenins transcriptional activity (By similarity).	A chromosomal aberration involving BCL9 is found in a patient with precusor B-cell acute lymphoblastic leukemia (ALL). Translocation t(1;14)(q21;q32). This translocation leaves the coding region intact, but may have pathogenic effects due to alterations in the expression level of BCL9. Several cases of translocations within the 3-UTR of BCL9 have been found in B-cell malignancies.	NONE	BCL9
2pju_A_cavity_1	12	2.759	0.2299	9	1	2	0	0	0	Propionate catabolism operon regulatory protein	NONE	P77743	NONE	NONE	NONE	prpR
3h7n_C_cavity_2	14	2.759	0.1971	11	1	1	1	0	0	Nucleoporin NUP120	NONE	P35729	NONE	NONE	NONE	NUP120
3frp_G_cavity_2	16	2.759	0.1724	7	3	5	1	0	0	Cobra venom factor	NONE	Q91132	NONE	NONE	NONE	#N/A
1o68_A_cavity_1	9	2.758	0.3065	5	0	2	2	0	0	3-methyl-2-oxobutanoate hydroxymethyltransferase	NONE	Q9JZW6	Catalyzes the reversible reaction in which hydroxymethyl group from 5,10-methylenetetrahydrofolate is tranferred onto alpha-ketoisovalerate to form ketopantoate.	NONE	NONE	panB
1peg_B_cavity_1	13	2.758	0.2122	4	2	5	2	0	0	Histone-lysine N-methyltransferase, H3 lysine-9 specific dim-5	NONE	Q8X225	NONE	NONE	NONE	dim-5
2zit_E_cavity_4	19	2.758	0.1452	5	3	5	3	3	0	Elongation factor 2	NONE	P32324	Translation, ribosomal structure and biogenesis	NONE	NONE	EFT1
1iie_C_cavity_1	14	2.757	0.1969	11	2	0	1	0	0	HLA class II histocompatibility antigen gamma chain	MAJOR HISTOCOMPATIBILITY COMPLEX	HG2A_HUMAN	Plays a critical role in MHC class II antigen processing by stabilizing peptide-free class II alpha/beta heterodimers in a complex soon after their synthesis and directing transport of the complex from the endoplasmic reticulum to compartments where pepti	NONE	NONE	CD74
4rve_A_cavity_2	5	2.756	0.5512	3	1	1	0	0	0	Type-2 restriction enzyme EcoRV	NONE	P04390	NONE	NONE	NONE	ecoRVR
2rf4_A_cavity_1	7	2.756	0.3937	5	1	1	0	0	0	DNA-directed RNA polymerase I subunit RPA43	NONE	P46669	NONE	NONE	NONE	RPA43
2o8c_B_cavity_6	16	2.756	0.1722	10	2	1	3	0	0	DNA mismatch repair protein Msh2	NONE	P43246	NONE	NONE	NONE	MSH2
1rwt_F_cavity_1	11	2.755	0.2505	10	1	0	0	0	0	Chlorophyll a-b binding protein, chloroplast	NONE	P12333	The light-harvesting complex (LHC) functions as a light receptor, it captures and delivers excitation energy to photosystems with which it is closely associated	NONE	For nutritional supplementation, also for treating dietary shortage or imbalance	#N/A
1ch4_A_cavity_1	9	2.754	0.306	7	0	1	0	1	0	Hemoglobin subunit beta	OXYGEN TRANSPORT	HBB_HUMAN	Involved in oxygen transport from the lung to the various peripheral tissues.;LVV-hemorphin-7 potentiates the activity of bradykinin, causing a decrease in blood pressure.	Defects in HBB may be a cause of Heinz body anemias [MIM:140700]. This is a form of non-spherocytic hemolytic anemia of Dacie type 1. After splenectomy, which has little benefit, basophilic inclusions called Heinz bodies are demonstrable in the erythrocytes. Before splenectomy, diffuse or punctate basophilia may be evident. Most of these cases are probably instances of hemoglobinopathy. The hemog…	NONE	HBB
1r2j_A_cavity_2	9	2.753	0.3059	6	2	1	0	0	0	FkbI	NONE	Q9KIE5	Involved in acyl-CoA dehydrogenase activity	NONE	NONE	fkbI
2d31_A_cavity_1	10	2.753	0.2753	7	0	2	1	0	0	HLA class I histocompatibility antigen, alpha chain G	IMMUNE SYSTEM/CELL CYCLE	HLAG_HUMAN	Involved in the presentation of foreign antigens to the immune system.	NONE	NONE	HLA-G
1w27_A_cavity_3	11	2.753	0.2502	6	0	4	1	0	0	Phenylalanine ammonia-lyase 1	NONE	P24481	Amino acid transport and metabolism	NONE	NONE	PAL1
2zcu_A_cavity_1	12	2.753	0.2294	6	2	2	0	2	0	Uncharacterized oxidoreductase ytfG	NONE	P39315	NONE	NONE	NONE	qorB
2j3j_A_cavity_1	15	2.753	0.1835	9	2	4	0	0	0	Probable NADP-dependent oxidoreductase P1	NONE	Q39172	NONE	NONE	NONE	AER
1kop_A_cavity_1	9	2.752	0.3058	5	2	1	0	1	0	Carbonic anhydrase	NONE	Q50940	Involved in carbonate dehydratase activity	NONE	NONE	cah
1or7_C_cavity_1	7	2.751	0.3929	5	1	0	1	0	0	RNA polymerase sigma-E factor	NONE	P0AGB6	NONE	NONE	NONE	rpoE
1u7t_C_cavity_1	13	2.751	0.2116	8	2	2	1	0	0	3-hydroxyacyl-CoA dehydrogenase type-2	NONE	Q99714	Lipid transport and metabolism	NONE	Some evidence suggests that NADH might be useful in treating Parkinsons disease, chronic fatigue syndrome, Alzheimers disease and cardiovascular disease.	HSD17B10
1s4o_B_cavity_1	14	2.751	0.1965	4	0	5	4	1	0	Glycolipid 2-alpha-mannosyltransferase	NONE	P27809	Involved in glycolipid 2-alpha-mannosyltransferase activity	NONE	NONE	KRE2
1d7c_A_cavity_1	6	2.75	0.4584	4	2	0	0	0	0	Cellobiose dehydrogenase	NONE	Q01738	Amino acid transport and metabolism	NONE	NONE	CDH-1
2qgh_A_cavity_1	9	2.75	0.3055	4	2	1	1	1	0	Diaminopimelate decarboxylase	NONE	P56129	NONE	NONE	NONE	lysA
2kf2_A_cavity_1	9	2.75	0.3055	4	1	3	1	0	0	Putative polyketide cyclase	NONE	P23154	NONE	NONE	NONE	SCO5315
2k3r_A_cavity_1	6	2.749	0.4582	4	1	1	0	0	0	Ribonuclease P protein component 4	NONE	Q8U0H6	NONE	NONE	NONE	rnp4
2p0m_A_cavity_1	7	2.749	0.3927	4	2	1	0	0	0	Arachidonate 15-lipoxygenase	NONE	P12530	NONE	NONE	NONE	ALOX15
1w6j_A_cavity_2	10	2.749	0.2749	6	0	3	1	0	0	Lanosterol synthase	ISOMERASE	ERG7_HUMAN	Catalyzes the cyclization of (S)-2,3 oxidosqualene to lanosterol, a reaction that forms the sterol nucleus.	NONE	Hyperlipidemia;Hypercholesterolemia;Atherosclerosis	#N/A
1lql_E_cavity_1	15	2.749	0.1833	14	1	0	0	0	0	Uncharacterized protein MG427 homolog	NONE	P75170	NONE	NONE	NONE	MPN_625
3bw7_A_cavity_2	9	2.748	0.3053	6	1	1	1	0	0	Cytokinin dehydrogenase 1	NONE	Q9T0N8	Involved in oxidoreductase activity	NONE	NONE	CKX1
1vi9_A_cavity_2	11	2.748	0.2499	5	1	3	1	1	0	Pyridoxamine kinase	NONE	P77150	Coenzyme transport and metabolism	NONE	NONE	pdxY
1ya0_B_cavity_1	10	2.747	0.2747	6	2	1	1	0	0	Protein SMG7	NONE	Q92540	NONE	NONE	NONE	SMG7
2pv3_A_cavity_1	13	2.747	0.2113	5	2	5	1	0	0	Chaperone surA	NONE	P0ABZ6	NONE	NONE	NONE	surA
1vju_B_cavity_1	12	2.746	0.2289	5	3	2	2	0	0	Coproporphyrinogen-III oxidase	NONE	P84155	NONE	NONE	NONE	LMAJ006828
1p0n_B_cavity_2	8	2.745	0.3431	4	2	1	1	0	0	Isopentenyl-diphosphate delta-isomerase	NONE	P50740	Involved in catalytic activity	NONE	NONE	fni
2id4_B_cavity_3	9	2.745	0.305	4	2	1	0	2	0	Kexin	NONE	P13134	NONE	NONE	NONE	KEX2
3bbw_B_cavity_1	12	2.745	0.2288	6	2	1	3	0	0	Receptor tyrosine-protein kinase erbB-4	TRANSFERASE	ERBB4_HUMAN	Specifically binds and is activated by neuregulins, NRG- 2, NRG-3, heparin-binding EGF-like growth factor, betacellulin and NTAK. Interaction with these factors induces cell differentiation. Not activated by EGF, TGF-A, and amphiregulin.	NONE	NONE	ERBB4
1wl4_A_cavity_1	8	2.744	0.3429	5	1	1	0	1	0	Acetyl-CoA acetyltransferase, cytosolic	NONE	Q9BWD1	Lipid transport and metabolism	NONE	NONE	ACAT2
2h5g_A_cavity_1	7	2.743	0.3919	5	1	1	0	0	0	Delta-1-pyrroline-5-carboxylate synthetase	NONE	P54886	NONE	NONE	NONE	ALDH18A1
2b3t_B_cavity_1	15	2.743	0.1829	7	1	5	1	1	0	Protein methyltransferase hemK	NONE	P0ACC1	Translation, ribosomal structure and biogenesis	NONE	NONE	prmC
1k8d_A_cavity_2	8	2.742	0.3427	3	1	2	1	1	0	H-2 class I histocompatibility antigen, Q7 alpha chain	NONE	P14429	NONE	NONE	NONE	H2-Q7
1g87_B_cavity_1	13	2.742	0.2109	5	1	3	2	2	0	Endoglucanase G	NONE	P37700	Involved in endoglucanase activity	NONE	NONE	celCCG
2h2e_C_cavity_1	16	2.742	0.1714	7	2	4	3	0	0	Ribulose-1,5 bisphosphate carboxylase/oxygenase large subunit N-methyltransferase, chloroplastic	NONE	Q43088	Involved in [ribulose-bisphosphate carboxylase]-lysine N-methyltransferase activity	NONE	NONE	RBCMT
2e0a_A_cavity_1	13	2.741	0.2108	7	1	2	2	1	0	[Pyruvate dehydrogenase [lipoamide]] kinase isozyme 4, mitochondrial	TRANSFERASE	PDK4_HUMAN	Inhibits the mitochondrial pyruvate dehydrogenase complex by phosphorylation of the E1 alpha subunit, thus contributing to the regulation of glucose metabolism.	NONE	NONE	PDK4
1jmy_A_cavity_1	13	2.739	0.2107	11	1	0	1	0	0	Bile salt-activated lipase	HYDROLASE	CEL_HUMAN	Catalyzes fat and vitamin absorption. Acts in concert with pancreatic lipase and colipase for the complete digestion of dietary triglycerides.	Defects in CEL are a cause of maturity-onset diabetes of the young type 8 with exocrine dysfunction (MODY8) [MIM:609812]; also known as diabetes and pancreatic exocrine dysfunction (DPED). MODY [MIM:606391] is an autosomal dominant form of diabetes mellitus. The pancreas serves both endocrine and exocrine functions. The endocrine cells are found in the islets of Langerhans. They synthesize insuli…	Hyperlipidemia;Hypercholesterolemia	CEL
2gdz_A_cavity_2	11	2.737	0.2488	6	1	3	1	0	0	15-hydroxyprostaglandin dehydrogenase [NAD+]	OXIDOREDUCTASE	PGDH_HUMAN	Inactivation of prostaglandins.	Defects in HPGD are the cause of primary hypertrophic osteoathropathy autosomal recessive (PHOAR) [MIM:259100]; also known as pachydermoperiostosis autosomal recessive. Primary hypertrophic osteoarthropathy is characterized by digital clubbing, osterarthropathy, variable features of pachydermia, delayed closure of the fontanels, and congenital heart disease.;Defects in HPGD are the cause of crani…	NONE	HPGD
1t71_A_cavity_1	14	2.737	0.1955	8	2	3	0	1	0	Uncharacterized protein MG246 homolog	NONE	P75429	NONE	NONE	NONE	MPN_349
1pv2_A_cavity_1	9	2.734	0.3038	6	1	1	1	0	0	Chaperone protein hchA	NONE	P31658	NONE	NONE	NONE	hchA
2isi_C_cavity_1	15	2.734	0.1823	6	3	3	2	1	0	DNA-(apurinic or apyrimidinic site) lyase	NONE	P27695	Involved in DNA binding	NONE	Intended for use as a radiation sensitizer in the treatment of brain cancer.	APEX1
2kfn_A_cavity_4	12	2.733	0.2277	6	1	3	2	0	0	DNA polymerase I	NONE	P00582	Replication, recombination and repair	NONE	For the topical treatment of mild-to-moderate inflammatory acne vulgaris.	polA
2r72_A_cavity_4	14	2.732	0.1951	8	0	4	2	0	0	RNA-directed RNA polymerase	NONE	Q9Q6Q5	NONE	NONE	NONE	VP1
1sjw_A_cavity_1	8	2.728	0.3409	5	0	2	1	0	0	Nogalonic acid methyl ester cyclase	NONE	Q9RN59	NONE	NONE	NONE	snoaL
1kw2_A_cavity_3	15	2.728	0.1819	8	0	3	3	1	0	Vitamin D-binding protein	TRANSPORT PROTEIN	VTDB_HUMAN	Multifunctional protein found in plasma, ascitic fluid, cerebrospinal fluid, and urine and on the surface of many cell types. In plasma, it carries the vitamin D sterols and prevents polymerization of actin by binding its monomers. DBP associates with mem	NONE	NONE	GC
3gan_A_cavity_1	7	2.727	0.3896	5	0	2	0	0	0	Uncharacterized protein At3g22680	NONE	Q9LUJ3	NONE	NONE	NONE	RDM1
2hzv_C_cavity_1	7	2.727	0.3896	5	2	0	0	0	0	Nickel-responsive regulator	NONE	P0A6Z6	NONE	NONE	NONE	nikR
1du2_A_cavity_1	8	2.727	0.3409	3	2	2	1	0	0	DNA polymerase III subunit theta	NONE	P0ABS8	NONE	NONE	NONE	holE
2vsq_A_cavity_2	15	2.726	0.1817	10	2	3	0	0	0	Surfactin synthetase subunit 3	NONE	Q08787	NONE	NONE	NONE	srfAC
2dww_A_cavity_1	9	2.725	0.3027	5	1	2	0	1	0	Bromodomain-containing protein 4	NONE	Q9ESU6	NONE	NONE	NONE	Brd4
1ems_B_cavity_1	9	2.725	0.3027	5	3	0	0	1	0	Nitrilase and fragile histidine triad fusion protein NitFhit [Includes: Bis(5-adenosyl)-triphosphatase	NONE	O76463	Involved in hydrolase activity, acting on carbon-nitrogen (but not peptide) bonds	NONE	NONE	nft-1
2okk_A_cavity_2	12	2.725	0.2271	6	1	3	1	1	0	Glutamate decarboxylase 2	NONE	Q05329	NONE	NONE	NONE	GAD2
2opx_A_cavity_2	9	2.724	0.3027	5	1	2	1	0	0	Lactaldehyde dehydrogenase	NONE	P25553	NONE	NONE	NONE	aldA
1x2q_A_cavity_1	19	2.723	0.1433	11	3	4	1	0	0	Signal transducing adapter molecule 2	NONE	O75886	NONE	NONE	NONE	STAM2
3bmw_A_cavity_2	9	2.722	0.3024	4	1	3	0	1	0	Cyclomaltodextrin glucanotransferase	NONE	P26827	Carbohydrate transport and metabolism	NONE	NONE	amyA
2iz0_C_cavity_3	16	2.722	0.1701	9	4	2	1	0	0	6-phosphogluconate dehydrogenase, decarboxylating	NONE	P96789	NONE	NONE	NONE	gnd
2zfd_A_cavity_1	11	2.721	0.2474	8	0	2	1	0	0	Calcineurin B-like protein 2	NONE	Q8LAS7	NONE	NONE	NONE	CBL2
1tuy_B_cavity_1	13	2.721	0.2093	11	1	0	1	0	0	Acetate kinase	NONE	P38502	Involved in kinase activity	NONE	NONE	ackA
1bf2_A_cavity_3	10	2.72	0.272	7	0	3	0	0	0	Isoamylase	NONE	P10342	NONE	NONE	NONE	iam
1t2e_A_cavity_2	8	2.719	0.3398	3	1	2	1	1	0	L-lactate dehydrogenase	NONE	Q27743	Energy production and conversion	NONE	NONE	#N/A
2d1c_A_cavity_5	11	2.719	0.2472	7	1	2	1	0	0	Isocitrate dehydrogenase [NADP]	NONE	P33197	NONE	NONE	NONE	icd
1y23_D_cavity_1	13	2.719	0.2092	8	2	3	0	0	0	Protein hit	NONE	O07513	NONE	NONE	NONE	hit
2jyn_A_cavity_1	14	2.719	0.1942	9	2	3	0	0	0	UPF0368 protein YPL225W	NONE	Q08971	NONE	NONE	NONE	YPL225W
1mj4_A_cavity_1	7	2.718	0.3882	6	1	0	0	0	0	Sulfite oxidase, mitochondrial	NONE	P51687	NONE	NONE	NONE	SUOX
2khn_A_cavity_1	9	2.718	0.302	6	1	1	0	1	0	Intersectin-1	NONE	Q15811	NONE	NONE	NONE	ITSN1
1lgq_A_cavity_1	18	2.718	0.151	14	2	2	0	0	0	E3 ubiquitin-protein ligase CHFR	CELL CYCLE	CHFR_HUMAN	E3 ubiquitin-protein ligase required to transiently arrest cells in early prophase when they are exposed to microtubule poisons. Acts in early prophase before chromosome condensation, when the centrosome move apart from each other along the periphery of t	Defects in CHFR may be involved in colon, lung and esophageal cancers and non small cell lung carcinomas (NSCLC). In addition, CHFR gene is silenced in many primary cancers because of CpG methylation and deacetylated histones on its promoter region. This however raises the question of whether CHFR silencing is a consequence or a cause of primary cancers.	NONE	CHFR
2yx1_A_cavity_1	15	2.717	0.1811	8	2	4	1	0	0	Uncharacterized protein MJ0883	NONE	Q58293	NONE	NONE	NONE	trm5b
2j6h_A_cavity_4	10	2.716	0.2716	5	1	3	1	0	0	Glucosamine--fructose-6-phosphate aminotransferase [isomerizing]	NONE	P17169	Cell wall/membrane/envelope biogenesis	NONE	NONE	glmS
2d3a_I_cavity_1	10	2.716	0.2716	7	1	1	0	1	0	Glutamine synthetase root isozyme 3	NONE	P38561	NONE	NONE	NONE	GLN4
1ujm_B_cavity_1	19	2.716	0.143	10	4	5	0	0	0	Aldehyde reductase 2	NONE	Q9UUN9	NONE	NONE	NONE	#N/A
1zs6_A_cavity_1	9	2.714	0.3016	5	1	1	0	2	0	Nucleoside diphosphate kinase 3	TRANSFERASE	NDK3_HUMAN	Major role in the synthesis of nucleoside triphosphates other than ATP. The ATP gamma phosphate is transferred to the NDP beta phosphate via a ping-pong mechanism, using a phosphorylated active-site intermediate. Probably has a role in normal hematopoiesi	NONE	NONE	NME3
3g3r_B_cavity_2	11	2.714	0.2467	7	2	1	0	1	0	Vacuolar transporter chaperone 4	NONE	P47075	NONE	NONE	NONE	VTC4
2pjd_A_cavity_1	18	2.714	0.1508	7	3	3	3	2	0	Ribosomal RNA small subunit methyltransferase C	NONE	P39406	NONE	NONE	NONE	rsmC
3gar_A_cavity_1	9	2.713	0.3015	6	1	0	1	1	0	Phosphoribosylglycinamide formyltransferase	NONE	P08179	Nucleotide transport and metabolism	NONE	NONE	purN
2vfq_A_cavity_1	17	2.71	0.1594	15	1	1	0	0	0	Bifunctional tail protein	NONE	P12528	Non-covalently bound to the neck of the phage capsid and essential for phage adsorption to the bacterial host. It displays endorhamnosidase enzymatic activity, hydrolyzing the alpha-1,3-O- glycosidic linkage between rhamnose and galactose of the O-antigen polysaccharide	NONE	NONE	9
2b0c_A_cavity_1	8	2.708	0.3386	4	1	2	1	0	0	Phosphatase yihX	NONE	P0A8Y3	NONE	NONE	NONE	yihX
1d9c_A_cavity_1	15	2.708	0.1805	11	0	3	1	0	0	Interferon gamma	NONE	P07353	NONE	NONE	NONE	IFNG
2ron_A_cavity_3	9	2.707	0.3007	4	1	2	2	0	0	Surfactin synthetase thioesterase subunit	NONE	Q08788	NONE	NONE	NONE	srfAD
1e0y_B_cavity_2	11	2.707	0.2461	5	3	0	1	2	0	Vanillyl-alcohol oxidase	NONE	P56216	Energy production and conversion	NONE	NONE	VAOA
3e0k_A_cavity_1	19	2.706	0.1424	12	2	4	0	1	0	Amino-acid acetyltransferase	NONE	Q87M87	NONE	NONE	NONE	argA
1ahj_F_cavity_1	14	2.704	0.1931	10	2	2	0	0	0	Nitrile hydratase subunit alpha	NONE	P13448	NONE	NONE	NONE	nthA
1s9c_F_cavity_4	7	2.701	0.3859	5	1	1	0	0	0	Peroxisomal multifunctional enzyme type 2	NONE	P51659	Lipid transport and metabolism	NONE	Some evidence suggests that NADH might be useful in treating Parkinsons disease, chronic fatigue syndrome, Alzheimers disease and cardiovascular disease.	HSD17B4
1y10_C_cavity_2	18	2.701	0.1501	15	0	2	1	0	0	Uncharacterized protein Rv1264/MT1302	NONE	Q11055	NONE	NONE	NONE	MT1302
1wfi_A_cavity_3	10	2.7	0.27	6	3	1	0	0	0	Nuclear migration protein nudC	NONE	O35685	NONE	NONE	NONE	Nudc
1e3h_A_cavity_1	16	2.699	0.1687	5	2	6	2	1	0	Polyribonucleotide nucleotidyltransferase	NONE	Q53597	NONE	NONE	NONE	pnp
1iho_A_cavity_1	17	2.699	0.1588	6	3	5	1	2	0	Pantoate--beta-alanine ligase	NONE	P31663	Involved in catalytic activity	NONE	NONE	panC
2z2r_B_cavity_1	18	2.697	0.1498	15	0	2	1	0	0	Nucleosome assembly protein	NONE	P25293	NONE	NONE	NONE	NAP1
1kb9_A_cavity_2	8	2.696	0.337	6	0	2	0	0	0	Cytochrome b-c1 complex subunit 1, mitochondrial	NONE	P07256	NONE	NONE	NONE	COR1
2ckr_B_cavity_1	10	2.696	0.2696	3	1	1	2	3	0	Endoglucanase E-5	NONE	Q01786	NONE	NONE	NONE	celE
2nuu_A_cavity_1	12	2.696	0.2247	7	2	2	1	0	0	Ammonia channel	NONE	P69681	Inorganic ion transport and metabolism	NONE	NONE	amtB
1h2b_A_cavity_1	16	2.696	0.1685	11	1	2	2	0	0	359aa long hypothetical alcohol dehydrogenase	NONE	Q9Y9P9	Involved in zinc ion binding	NONE	NONE	adh
1wgg_A_cavity_1	17	2.696	0.1586	7	3	6	1	0	0	Ubiquitin carboxyl-terminal hydrolase 14	NONE	Q9JMA1	NONE	NONE	NONE	Usp14
2nn6_E_cavity_1	13	2.695	0.2073	8	0	3	2	0	0	Exosome complex exonuclease RRP45	NONE	Q06265	NONE	NONE	NONE	EXOSC9
1c7i_A_cavity_2	11	2.694	0.2449	8	1	2	0	0	0	Para-nitrobenzyl esterase	NONE	P37967	NONE	NONE	NONE	pnbA
2jet_B_cavity_1	14	2.694	0.1925	9	1	3	0	1	0	Chymotrypsinogen B	NONE	P07338	NONE	NONE	NONE	Ctrb1
1si8_C_cavity_3	15	2.694	0.1796	9	1	4	1	0	0	Catalase/peroxidase	NONE	Q834P5	Involved in catalase activity	NONE	NONE	katA
1p1h_A_cavity_2	10	2.693	0.2693	6	1	2	1	0	0	Inositol-3-phosphate synthase	NONE	P11986	Lipid transport and metabolism	NONE	NONE	INO1
1n0l_D_cavity_1	8	2.691	0.3364	5	2	1	0	0	0	Chaperone protein papD	NONE	P15319	NONE	NONE	NONE	papD
2imo_B_cavity_1	16	2.691	0.1682	8	3	3	0	2	0	Allantoate amidohydrolase	NONE	P77425	Amino acid transport and metabolism	NONE	NONE	allC
1tmq_A_cavity_1	10	2.69	0.269	5	0	2	1	2	0	Alpha-amylase	NONE	P56634	NONE	NONE	NONE	#N/A
1dgr_M_cavity_2	15	2.69	0.1793	10	0	5	0	0	0	Canavalin	NONE	P50477	NONE	NONE	NONE	#N/A
3ed1_C_cavity_1	7	2.685	0.3836	3	0	2	2	0	0	Gibberellin receptor GID1	NONE	Q6L545	NONE	NONE	NONE	GID1
1rj6_A_cavity_1	9	2.684	0.2982	5	3	0	0	1	0	Carbonic anhydrase 14	LYASE	CAH14_MOUSE	Reversible hydration of carbon dioxide.	NONE	NONE	Ca14
2f4m_A_cavity_2	9	2.684	0.2982	5	0	4	0	0	0	Peptide-N(4)-(N-acetyl-beta-glucosaminyl)asparagine amidase	NONE	Q9JI78	NONE	NONE	NONE	Ngly1
3gyr_C_cavity_2	12	2.684	0.2237	8	0	2	1	1	0	Phenoxazinone synthase	NONE	Q53692	NONE	NONE	NONE	phsA
2vn8_B_cavity_1	15	2.684	0.179	9	3	3	0	0	0	Reticulon-4-interacting protein 1, mitochondrial	NONE	Q8WWV3	NONE	NONE	NONE	RTN4IP1
3crw_1_cavity_2	5	2.682	0.5363	4	0	1	0	0	0	ATP-dependent DNA helicase Saci_0192	NONE	Q4JC68	NONE	NONE	NONE	xpd
1vim_B_cavity_1	8	2.682	0.3353	5	2	0	0	1	0	Hypothetical protein AF_1796	NONE	O28478	Involved in sugar binding	NONE	NONE	AF_1796
1umy_B_cavity_1	12	2.679	0.2232	7	1	3	1	0	0	Betaine--homocysteine S-methyltransferase 1	NONE	O09171	Involved in homocysteine S-methyltransferase activity	NONE	NONE	Bhmt
1p1l_A_cavity_1	8	2.678	0.3347	4	1	2	1	0	0	Divalent-cation tolerance protein cutA	NONE	O28301	NONE	NONE	NONE	cutA
2zud_A_cavity_2	12	2.677	0.2231	4	4	1	1	2	0	DNA repair and recombination protein radA	NONE	Q55075	NONE	NONE	NONE	radA
1mo2_B_cavity_2	19	2.676	0.1409	12	2	3	2	0	0	Erythronolide synthase, modules 5 and 6	NONE	Q03133	NONE	NONE	NONE	eryA
3euh_E_cavity_1	13	2.674	0.2057	9	1	3	0	0	0	Chromosome partition protein mukF	NONE	P60293	NONE	NONE	NONE	mukF
1uus_A_cavity_1	14	2.674	0.191	4	4	4	2	0	0	STATa protein	NONE	O00910	Involved in calcium ion binding	NONE	NONE	dstA
1tf4_B_cavity_1	12	2.673	0.2227	6	0	3	2	1	0	Endoglucanase E-4	NONE	P26221	Involved in catalytic activity	NONE	NONE	celD
1ajr_B_cavity_2	6	2.671	0.4451	3	1	1	1	0	0	Aspartate aminotransferase, cytoplasmic	NONE	P00503	NONE	NONE	NONE	GOT1
2i03_B_cavity_1	16	2.668	0.1668	9	3	2	2	0	0	Dipeptidyl peptidase 4	HYDROLASE	DPP4_HUMAN	Removes N-terminal dipeptides sequentially from polypeptides having unsubstituted N-termini provided that the penultimate residue is proline. Plays a role in T-cell activation.	NONE	Rheumatoid arthritis;Diabetes mellitus;Non-insulin dependent diabetes;Autoimmune disease;Immune disorder	DPP4
2j6e_B_cavity_1	11	2.667	0.2424	6	2	1	1	1	0	Ig gamma-1 chain C region	NONE	P01857	NONE	NONE	NONE	IGHG1
3ff0_A_cavity_1	9	2.665	0.2961	4	0	2	1	2	0	Phenazine biosynthesis protein phzB 2	NONE	Q9S508	NONE	NONE	NONE	phzB2
1zbu_C_cavity_1	14	2.665	0.1904	5	3	3	3	0	0	3-5 exoribonuclease 1	NONE	Q8IV48	Involved in exonuclease activity	NONE	For nutritional supplementation, also for treating dietary shortage or imbalance	ERI1
1dz3_A_cavity_1	11	2.664	0.2422	6	1	3	1	0	0	Stage 0 sporulation protein A	NONE	P52934	Involved in two-component response regulator activity	NONE	NONE	spo0A
1x3c_A_cavity_1	18	2.664	0.148	11	3	2	2	0	0	Zinc finger protein 292	NONE	O60281	NONE	NONE	NONE	ZNF292
1k0c_C_cavity_1	12	2.663	0.2219	7	2	3	0	0	0	Protein URE2	NONE	P23202	Posttranslational modification, protein turnover, chaperones	NONE	NONE	URE2
2r6z_B_cavity_1	11	2.662	0.242	5	2	2	2	0	0	UPF0341 protein in rsp 3region	NONE	P72077	NONE	NONE	NONE	rsmJ
2gks_B_cavity_3	17	2.662	0.1566	6	5	3	1	2	0	Probable bifunctional SAT/APS kinase	NONE	O67174	NONE	NONE	NONE	sat/cysC
2k1g_A_cavity_1	9	2.661	0.2957	6	2	1	0	0	0	Lipoprotein spr	NONE	P0AFV4	NONE	NONE	NONE	mepS
2a5h_C_cavity_1	9	2.659	0.2954	5	3	1	0	0	0	L-lysine 2,3-aminomutase	NONE	Q9XBQ8	NONE	NONE	NONE	kamA
1y7e_A_cavity_6	5	2.658	0.5317	3	1	1	0	0	0	Probable M18 family aminopeptidase 1	NONE	P0C925	NONE	NONE	NONE	apeA
1ef8_C_cavity_1	13	2.657	0.2044	11	1	1	0	0	0	Methylmalonyl-CoA decarboxylase	NONE	P52045	Lipid transport and metabolism	NONE	NONE	scpB
1yg8_R_cavity_1	8	2.656	0.332	6	0	2	0	0	0	ATP-dependent Clp protease proteolytic subunit	NONE	P0A6G9	NONE	NONE	NONE	clpP
1r8g_A_cavity_1	18	2.654	0.1475	9	2	2	3	2	0	Carboxylate-amine ligase ybdK	NONE	P77213	NONE	NONE	NONE	ybdK
2wad_A_cavity_1	17	2.651	0.156	8	5	4	0	0	0	Penicillin-binding protein 2B	NONE	P0A3M6	NONE	NONE	NONE	penA
2gzo_A_cavity_3	6	2.649	0.4414	4	1	1	0	0	0	UPF0301 protein SO_3346	NONE	Q8EBZ9	NONE	NONE	NONE	SO_3346
1zrt_C_cavity_1	15	2.649	0.1766	13	0	2	0	0	0	Ubiquinol-cytochrome c reductase iron-sulfur subunit	NONE	P08500	NONE	NONE	NONE	petA
1frv_C_cavity_1	4	2.648	0.6621	3	1	0	0	0	0	Periplasmic [NiFe] hydrogenase small subunit	NONE	P12943	NONE	NONE	NONE	hydA
2qvl_A_cavity_1	7	2.648	0.3783	6	1	0	0	0	0	Diacylglycerol kinase	NONE	Q6GFF9	NONE	NONE	NONE	dagK
1uhv_A_cavity_2	8	2.646	0.3307	5	0	2	1	0	0	Beta-xylosidase	NONE	P36906	NONE	NONE	NONE	xynB
1tvl_A_cavity_2	13	2.646	0.2035	8	1	3	0	1	0	YtnJ	NONE	O34974	Energy production and conversion	NONE	NONE	cmoJ
2joz_A_cavity_1	11	2.644	0.2404	7	2	0	1	1	0	Uncharacterized protein yxeF	NONE	P54945	NONE	NONE	NONE	yxeF
1r18_A_cavity_1	15	2.64	0.176	6	0	3	2	4	0	Protein-L-isoaspartate(D-aspartate) O-methyltransferase	NONE	Q27869	Involved in protein-L-isoaspartate (D-aspartate) O-methyltransferase activity	NONE	NONE	Pcmt
3eh2_A_cavity_7	7	2.639	0.377	3	2	2	0	0	0	Protein transport protein Sec24C	NONE	P53992	NONE	NONE	NONE	SEC24C
1t6p_G_cavity_1	15	2.638	0.1759	9	1	4	0	1	0	Phenylalanine ammonia-lyase	NONE	P11544	Amino acid transport and metabolism	NONE	NONE	PAL
1ois_A_cavity_1	11	2.637	0.2397	6	0	3	1	1	0	DNA topoisomerase 1	NONE	P04786	NONE	NONE	NONE	TOP1
1ygj_A_cavity_2	16	2.634	0.1646	7	1	6	2	0	0	Pyridoxal kinase	NONE	P82197	NONE	NONE	NONE	PDXK
1aua_A_cavity_1	16	2.633	0.1646	10	2	3	1	0	0	SEC14 cytosolic factor	NONE	P24280	Involved in transporter activity	NONE	NONE	SEC14
2bsk_D_cavity_1	8	2.632	0.3289	5	0	1	0	2	0	Mitochondrial import inner membrane translocase subunit Tim9	NONE	Q9Y5J7	NONE	NONE	NONE	TIMM9
2dn4_A_cavity_1	12	2.629	0.2191	6	3	3	0	0	0	General transcription factor II-I	NONE	P78347	NONE	NONE	NONE	GTF2I
3g3o_A_cavity_3	6	2.628	0.4379	4	1	1	0	0	0	Vacuolar transporter chaperone 2	NONE	P43585	NONE	NONE	NONE	VTC2
2bol_B_cavity_1	17	2.627	0.1546	8	1	5	2	1	0	Small heat shock protein p36	NONE	Q7YZT0	NONE	NONE	NONE	#N/A
1hi6_B_cavity_1	8	2.626	0.3282	4	1	2	1	0	0	Ig gamma-2A chain C region secreted form	NONE	P01864	NONE	NONE	NONE	#N/A
1nu5_A_cavity_1	11	2.625	0.2387	6	2	2	0	1	0	Chloromuconate cycloisomerase	NONE	P27099	NONE	NONE	NONE	tcbD
1z7b_A_cavity_1	16	2.625	0.164	8	1	5	2	0	0	Bifunctional polymyxin resistance protein arnA	NONE	P77398	Cell wall/membrane/envelope biogenesis	NONE	NONE	arnA
1t3a_A_cavity_1	10	2.624	0.2624	7	2	1	0	0	0	Botulinum neurotoxin type E	NONE	Q00496	NONE	NONE	NONE	botE
1jjx_A_cavity_1	9	2.618	0.2909	6	2	1	0	0	0	Fatty acid-binding protein, brain	LIPID BINDING PROTEIN	FABP7_HUMAN	B-FABP could be involved in the transport of a so far unknown hydrophobic ligand with potential morphogenic activity during CNS development. It is required for the establishment of the radial glial fiber system in developing brain, a system that is necess	NONE	NONE	FABP7
1iy9_B_cavity_1	14	2.618	0.187	6	0	5	3	0	0	Spermidine synthase	NONE	P70998	NONE	NONE	NONE	speE
2z0s_A_cavity_1	8	2.617	0.3271	4	1	2	1	0	0	Probable exosome complex RNA-binding protein 1	NONE	Q9YC02	NONE	NONE	NONE	rrp4
1dp4_A_cavity_1	11	2.617	0.2379	6	2	2	0	1	0	Atrial natriuretic peptide receptor A	NONE	P18910	NONE	NONE	NONE	Npr1
1a76_A_cavity_1	18	2.616	0.1453	8	2	4	4	0	0	Flap structure-specific endonuclease	NONE	Q58839	NONE	NONE	NONE	fen
1mc1_A_cavity_2	10	2.615	0.2615	5	2	1	1	1	0	Carboxyethyl-arginine beta-lactam-synthase	NONE	Q9R8E3	Amino acid transport and metabolism	NONE	NONE	bls
1s4f_C_cavity_2	11	2.614	0.2376	5	2	3	1	0	0	Genome polyprotein	NONE	P19711	Replication, recombination and repair	NONE	NONE	#N/A
1ash_A_cavity_1	10	2.613	0.2613	5	2	1	0	2	0	Extracellular globin	NONE	P28316	NONE	NONE	NONE	#N/A
1lq8_A_cavity_1	11	2.613	0.2376	9	0	2	0	0	0	Plasma serine protease inhibitor	BLOOD CLOTTING	IPSP_HUMAN	Inhibits activated protein C as well as plasminogen activators.	NONE	NONE	SERPINA5
1ygp_A_cavity_1	12	2.612	0.2177	9	1	2	0	0	0	Glycogen phosphorylase	NONE	P06738	Phosphorylase is an important allosteric enzyme in carbohydrate metabolism. Enzymes from different sources differ in their regulatory mechanisms and in their natural substrates. However, all known phosphorylases share catalytic and structural properties.	NONE	NONE	GPH1
2bwn_D_cavity_2	16	2.612	0.1632	11	1	2	0	2	0	5-aminolevulinate synthase	NONE	P18079	NONE	NONE	NONE	hemA
1eje_A_cavity_1	18	2.612	0.1451	15	1	2	0	0	0	Protein MTH_152	NONE	O26255	Involved in oxidoreductase activity	NONE	NONE	MTH_152
1drm_A_cavity_1	11	2.61	0.2373	6	2	1	1	1	0	Sensor protein fixL	NONE	P23222	Signal transduction mechanisms	NONE	NONE	fixL
7mdh_D_cavity_1	16	2.609	0.1631	9	3	2	1	1	0	Malate dehydrogenase [NADP] 1, chloroplastic	NONE	P17606	NONE	NONE	NONE	#N/A
1juv_A_cavity_1	9	2.607	0.2897	5	2	1	0	1	0	Dihydrofolate reductase	NONE	P04382	NONE	NONE	NONE	frd
2q8k_A_cavity_2	14	2.607	0.1862	7	1	2	0	4	0	Proliferation-associated protein 2G4	NONE	Q9UQ80	NONE	NONE	NONE	PA2G4
2pih_A_cavity_1	10	2.605	0.2605	8	2	0	0	0	0	Uncharacterized protein ymcA	NONE	O31779	NONE	NONE	NONE	ymcA
1sjp_B_cavity_1	15	2.605	0.1736	8	2	3	1	1	0	60 kDa chaperonin 2	NONE	P0A520	NONE	NONE	NONE	groEL2
1kbh_A_cavity_1	9	2.604	0.2894	5	0	3	1	0	0	Nuclear receptor coactivator 3	NONE	Q9Y6Q9	NONE	NONE	NONE	NCOA3
2i0e_B_cavity_1	9	2.601	0.289	6	1	2	0	0	0	Protein kinase C beta type	TRANSFERASE	KPCB_HUMAN	This is a calcium-activated, phospholipid-dependent, serine- and threonine-specific enzyme. PKC is activated by diacylglycerol which in turn phosphorylates a range of cellular proteins. PKC also serves as the receptor for phorbol esters, a class of tumor	NONE	Edema;Diabetic neuropathy;Diabetic complication;Diabetic nephropathy;Diabetic macular edema;Cardiovascular disease;Diabetic retinopathy;Diabetes mellitus;Renal disease	PRKCB
1fwx_D_cavity_1	15	2.601	0.1734	7	0	5	3	0	0	Nitrous-oxide reductase	NONE	Q51705	Involved in copper ion binding	NONE	NONE	nosZ
3f3v_A_cavity_1	14	2.6	0.1857	9	2	1	1	1	0	Proto-oncogene tyrosine-protein kinase Src	NONE	P00523	Non-receptor protein tyrosine kinase which is activated following engagement of many different classes of cellular receptors including immune response receptors, integrins and other adhesion receptors, receptor protein tyrosine kinases, G protein-coupled receptors as well as cytokine receptors. Participates in signaling pathways that control a diverse spectrum of biological activities including g…	NONE	NONE	SRC
1xgn_A_cavity_1	9	2.599	0.2888	5	1	2	0	1	0	Methionine aminopeptidase	AMINOPEPTIDASE	AMPM_PYRFU	Removes the amino-terminal methionine from nascent proteins.	NONE	Cancer	#N/A
1w18_B_cavity_1	12	2.599	0.2166	5	1	4	2	0	0	Levansucrase	NONE	Q43998	NONE	NONE	NONE	lsdA
1vhn_A_cavity_2	6	2.598	0.4331	4	1	1	0	0	0	Hypothetical protein	NONE	Q9WXV1	Involved in tRNA dihydrouridine synthase activity	NONE	NONE	TM_0096
1c52_A_cavity_1	9	2.598	0.2887	6	2	0	0	1	0	Cytochrome c-552	NONE	P04164	Energy production and conversion	NONE	NONE	cycA
2ija_A_cavity_1	6	2.597	0.4329	4	1	1	0	0	0	Arylamine N-acetyltransferase 1	TRANSFERASE	ARY1_HUMAN	Participates in the detoxification of a plethora of hydrazine and arylamine drugs. Catalyzes the N- or O-acetylation of various arylamine and heterocyclic amine substrates and is able to bioactivate several known carcinogens.	NONE	NONE	NAT1
1hr9_H_cavity_1	16	2.597	0.1623	8	2	5	1	0	0	Mitochondrial-processing peptidase subunit alpha	NONE	P11914	NONE	NONE	NONE	MAS2
1wxr_A_cavity_3	8	2.596	0.3245	6	1	1	0	0	0	Hemoglobin-binding protease hbp	NONE	O88093	NONE	NONE	NONE	hbp
2khr_A_cavity_2	7	2.595	0.3707	4	2	1	0	0	0	Protein mbtH	NONE	O05821	NONE	NONE	NONE	mbtH
3cue_H_cavity_1	9	2.593	0.2881	6	1	2	0	0	0	Transport protein particle 23 kDa subunit	NONE	Q03784	NONE	NONE	NONE	TRS23
2p35_A_cavity_1	13	2.593	0.1995	6	2	3	1	1	0	Trans-aconitate 2-methyltransferase	NONE	Q8UH15	NONE	NONE	NONE	tam
1h4r_B_cavity_1	15	2.593	0.1729	8	2	5	0	0	0	Merlin	NONE	P35240	NONE	NONE	NONE	NF2
1ct9_B_cavity_1	17	2.593	0.1525	8	4	3	2	0	0	Asparagine synthetase B [glutamine-hydrolyzing]	NONE	P22106	Catalyzes the ATP-dependent conversion of aspartate into asparagine, using glutamine as a source of nitrogen. Can also use ammonia as the nitrogen source in vitro, albeit with lower efficiency. As nucleotide substrates, ATP and dATP are utilized at a similar rate in both the glutamine- and ammonia-dependent reactions, whereas GTP utilization is only 15% that of ATP, and CTP, UTP, ITP and XTP are …	NONE	NONE	asnB
1zca_A_cavity_2	16	2.591	0.1619	8	2	2	3	1	0	Guanine nucleotide-binding protein subunit alpha-12	NONE	P27600	NONE	NONE	NONE	Gna12
1i78_B_cavity_1	17	2.59	0.1523	8	0	5	2	2	0	Protease 7	NONE	P09169	Involved in endopeptidase activity	NONE	NONE	ompT
1vc4_B_cavity_2	8	2.587	0.3234	4	1	1	1	1	0	Indole-3-glycerol phosphate synthase	NONE	P84126	Involved in indole-3-glycerol-phosphate synthase activity	NONE	NONE	tthHB8IM
1qjj_A_cavity_1	9	2.587	0.2874	5	1	1	2	0	0	Astacin	NONE	P07584	Involved in metallopeptidase activity	NONE	NONE	#N/A
1i2c_A_cavity_3	12	2.587	0.2156	5	2	2	1	2	0	UDP-sulfoquinovose synthase, chloroplastic	NONE	O48917	Cell wall/membrane/envelope biogenesis	NONE	NONE	SQD1
2vz6_A_cavity_1	8	2.586	0.3233	5	2	0	1	0	0	Calcium/calmodulin-dependent protein kinase type II alpha chain	TRANSFERASE	KCC2A_HUMAN	CaM-kinase II (CAMK2) is a prominent kinase in the central nervous system that may function in long-term potentiation and neurotransmitter release. Member of the NMDAR signaling complex in excitatory synapses it may regulate NMDAR-dependent potentiation o	NONE	NONE	CAMK2A
1on9_F_cavity_2	9	2.585	0.2873	6	1	2	0	0	0	Methylmalonyl-CoA carboxyltransferase 12S subunit	NONE	Q8GBW6	Involved in oxidoreductase activity	NONE	NONE	#N/A
1r19_A_cavity_1	7	2.584	0.3692	5	1	1	0	0	0	Serine-aspartate repeat-containing protein G	NONE	Q9KI13	NONE	NONE	NONE	sdrG
1o8c_B_cavity_1	10	2.584	0.2584	6	2	1	1	0	0	Putative quinone oxidoreductase yhdH	NONE	P26646	NONE	NONE	NONE	acuI
1gyl_A_cavity_1	8	2.578	0.3223	5	1	1	0	1	0	Peroxisomal (S)-2-hydroxy-acid oxidase	NONE	P05414	Energy production and conversion	NONE	NONE	#N/A
2wfd_B_cavity_1	9	2.576	0.2862	7	1	0	1	0	0	Leucyl-tRNA synthetase, cytoplasmic	NONE	Q9P2J5	NONE	NONE	NONE	LARS1
3com_B_cavity_1	12	2.576	0.2146	7	1	2	2	0	0	Serine/threonine-protein kinase 4	TRANSFERASE	STK4_HUMAN	Stress-activated, pro-apoptotic kinase which, following caspase-cleavage, enters the nucleus and induces chromatin condensation followed by internucleosomal DNA fragmentation. Phosphorylates Ser-14 of histone H2B during apoptosis. Phosphorylates FOXO3 u	NONE	NONE	STK4
3b7n_A_cavity_1	13	2.576	0.1981	10	1	2	0	0	0	CRAL-TRIO domain-containing protein YKL091C	NONE	P33324	NONE	NONE	NONE	YKL091C
1fg9_A_cavity_2	15	2.575	0.1717	13	0	2	0	0	0	Interferon-gamma receptor alpha chain	IMMUNE SYSTEM	INGR1_HUMAN	Receptor for interferon gamma. Two receptors bind one interferon gamma dimer.	Defects in IFNGR1 are a cause of mendelian susceptibility to mycobacterial disease (MSMD) [MIM:209950]; also known as familial disseminated atypical mycobacterial infection. This rare condition confers predisposition to illness caused by moderately virulent mycobacterial species, such as Bacillus Calmette-Guerin (BCG) vaccine and environmental non-tuberculous mycobacteria, and by the more virulen…	NONE	IFNGR1
2bas_A_cavity_3	7	2.574	0.3677	4	2	1	0	0	0	Uncharacterized EAL-domain containing protein ykuI	NONE	O35014	NONE	NONE	NONE	ykuI
1gzq_A_cavity_2	17	2.573	0.1513	15	1	1	0	0	0	T-cell surface glycoprotein CD1b	GLYCOPROTEIN	CD1B_HUMAN	Antigen-presenting protein that binds self and non-self lipid and glycolipid antigens and presents them to T-cell receptors on natural killer T-cells.	NONE	NONE	CD1B
3ffd_A_cavity_1	14	2.572	0.1837	9	2	3	0	0	0	Parathyroid hormone-related protein	NONE	P12272	NONE	NONE	NONE	PTHLH
3dax_A_cavity_2	7	2.571	0.3673	3	3	1	0	0	0	Cytochrome P450 7A1	OXIDOREDUCTASE	CP7A1_HUMAN	NONE	NONE	NONE	CYP7A1
1b80_A_cavity_1	9	2.571	0.2857	5	1	1	0	2	0	Ligninase H8	NONE	P06181	Involved in peroxidase activity	NONE	NONE	LPOA
2qpp_B_cavity_1	10	2.569	0.2569	7	0	2	0	1	0	Heme oxygenase 2	OXIDOREDUCTASE	HMOX2_HUMAN	Heme oxygenase cleaves the heme ring at the alpha methene bridge to form biliverdin. Biliverdin is subsequently converted to bilirubin by biliverdin reductase. Under physiological conditions, the activity of heme oxygenase is highest in the spleen, where	NONE	NONE	HMOX2
1k1d_A_cavity_2	7	2.568	0.3669	3	1	1	1	1	0	D-hydantoinase	NONE	Q45515	Nucleotide transport and metabolism	NONE	NONE	#N/A
3c01_G_cavity_1	15	2.567	0.1711	8	1	5	1	0	0	Surface presentation of antigens protein spaS	NONE	P40702	NONE	NONE	NONE	spaS
3gna_A_cavity_1	11	2.566	0.2333	10	0	1	0	0	0	V(D)J recombination-activating protein 1	NONE	P15919	NONE	NONE	NONE	Rag1
1us7_B_cavity_1	11	2.566	0.2333	6	2	2	1	0	0	ATP-dependent molecular chaperone HSP82	NONE	P02829	Posttranslational modification, protein turnover, chaperones	NONE	NONE	HSP82
1wdi_A_cavity_1	13	2.565	0.1973	9	1	2	0	1	0	S-adenosylmethionin	NONE	Q72JS5	Transfers and isomerizes the ribose moiety from AdoMet to the 7-aminomethyl group of 7-deazaguanine (preQ1-tRNA) to give epoxyqueuosine (oQ-tRNA).	NONE	NONE	queA
1pjs_B_cavity_5	18	2.565	0.1425	10	1	5	2	0	0	Siroheme synthase	NONE	P25924	Involved in methyltransferase activity	NONE	NONE	cysG
1q23_H_cavity_3	11	2.564	0.2331	6	2	3	0	0	0	Chloramphenicol acetyltransferase	NONE	P62580	Involved in chloramphenicol O-acetyltransferase activity	NONE	For the treatment of bacterial infections.	cat
2h0v_B_cavity_1	12	2.564	0.2137	5	2	2	1	2	0	Quercetin 2,3-dioxygenase	NONE	P42106	NONE	NONE	NONE	qdoI
1omw_A_cavity_2	14	2.562	0.183	7	1	3	3	0	0	Beta-adrenergic receptor kinase 1	NONE	P25098	Involved in G-protein coupled receptor kinase activity	NONE	For nutritional supplementation, also for treating dietary shortage or imbalance	GRK2
1qe0_A_cavity_2	8	2.558	0.3198	5	0	2	1	0	0	Histidyl-tRNA synthetase	NONE	P60911	NONE	NONE	NONE	hisS
1adv_B_cavity_1	11	2.558	0.2326	7	2	2	0	0	0	Early E2A DNA-binding protein	NONE	P03265	NONE	NONE	NONE	DBP
1nff_A_cavity_2	12	2.558	0.2132	7	3	1	1	0	0	3-alpha-(or 20-beta)-hydroxysteroid dehydrogenase	NONE	P69167	Lipid transport and metabolism	NONE	NONE	fabG3
3e20_C_cavity_1	12	2.558	0.2132	5	3	3	1	0	0	Eukaryotic peptide chain release factor GTP-binding subunit	NONE	O74718	Involved in GTPase activity	NONE	NONE	sup35
1x65_A_cavity_1	6	2.556	0.426	4	1	0	0	1	0	Cold shock domain-containing protein E1	NONE	O75534	NONE	NONE	NONE	CSDE1
2jgd_A_cavity_3	9	2.556	0.284	5	2	1	0	1	0	2-oxoglutarate dehydrogenase E1 component	NONE	P0AFG3	NONE	NONE	NONE	sucA
1kn9_B_cavity_1	8	2.555	0.3194	6	2	0	0	0	0	Signal peptidase I	NONE	P00803	Intracellular trafficking, secretion, and vesicular transport	NONE	NONE	lepB
1wh4_A_cavity_1	13	2.555	0.1966	9	1	3	0	0	0	Interleukin-1 receptor-associated kinase 4	NONE	Q8R4K2	NONE	NONE	NONE	Irak4
2p91_A_cavity_1	15	2.554	0.1702	11	2	1	0	1	0	Enoyl-[acyl-carrier-protein] reductase [NADH]	NONE	O67505	NONE	NONE	NONE	fabI
2vcl_A_cavity_1	10	2.552	0.2552	6	2	1	1	0	0	Phycoerythrobilin synthase	NONE	Q58MU6	NONE	NONE	NONE	pebS
2pgh_B_cavity_1	8	2.551	0.3189	6	0	1	0	1	0	Hemoglobin subunit alpha	NONE	P01965	NONE	NONE	NONE	HBA
1h0d_B_cavity_1	13	2.546	0.1959	8	2	2	1	0	0	Angiogenin	COMPLEX (ANTIBODY/HYDROLASE)	ANGI_HUMAN	May function as a tRNA-specific ribonuclease that binds to actin on the surface of endothelial cells; once bound, angiogenin is endocytosed and translocated to the nucleus, thereby promoting the endothelial invasiveness necessary for blood vessel formatio	Defects in ANG are the cause of susceptibility to amyotrophic lateral sclerosis type 9 (ALS9) [MIM:611895]. ALS is a degenerative disorder of motor neurons in the cortex, brain stem and spinal cord. ALS is characterized by muscular weakness and atrophy.	NONE	ANG
1k8g_B_cavity_2	6	2.543	0.4239	4	0	1	0	1	0	Telomere-binding protein subunit alpha	NONE	P29549	NONE	NONE	NONE	MAC-56A
1i3r_H_cavity_1	13	2.542	0.1955	9	2	2	0	0	0	H-2 class II histocompatibility antigen, E-K alpha chain	NONE	P04224	NONE	NONE	NONE	#N/A
1pd2_1_cavity_1	10	2.539	0.2539	8	1	1	0	0	0	Glutathione-requiring prostaglandin D synthase	NONE	O35543	Bifunctional enzyme which catalyzes both the conversion of PGH2 to PGD2, a prostaglandin involved in smooth muscle contraction/relaxation and a potent inhibitor of platelet aggregation, and the conjugation of glutathione with a wide range of aryl halides and organic isothiocyanates. Also exhibits low glutathione-peroxidase activity towards cumene hydroperoxide.	NONE	NONE	Hpgds
1uek_A_cavity_1	11	2.539	0.2309	5	3	2	1	0	0	4-diphosphocytidyl-2-C-methyl-D-erythritol kinase	NONE	P83700	NONE	NONE	NONE	ispE
2gt4_C_cavity_1	12	2.532	0.211	5	3	2	2	0	0	GDP-mannose mannosyl hydrolase	NONE	P32056	Replication, recombination and repair	NONE	NONE	gmm
3ct4_C_cavity_1	9	2.531	0.2813	6	1	2	0	0	0	PTS-dependent dihydroxyacetone kinase, dihydroxyacetone-binding subunit dhaK	NONE	Q9CIV8	NONE	NONE	NONE	dhaK
1bdg_A_cavity_1	10	2.531	0.2531	6	1	2	0	1	0	Hexokinase	NONE	Q26609	Involved in hexokinase activity	NONE	NONE	#N/A
1rf8_A_cavity_2	4	2.528	0.6319	3	1	0	0	0	0	Eukaryotic translation initiation factor 4E	NONE	P07260	Involved in RNA binding	NONE	NONE	CDC33
2hps_A_cavity_1	8	2.528	0.316	5	2	1	0	0	0	Luciferin-binding protein	NONE	P05938	NONE	NONE	NONE	#N/A
1n13_I_cavity_1	17	2.528	0.1487	13	2	2	0	0	0	Pyruvoyl-dependent arginine decarboxylase	NONE	Q57764	Involved in arginine decarboxylase activity	NONE	NONE	pdaD
2h08_A_cavity_3	9	2.527	0.2807	6	1	2	0	0	0	Ribose-phosphate pyrophosphokinase 1	NONE	P60891	NONE	NONE	NONE	PRPS1
1wad_A_cavity_1	15	2.522	0.1681	11	2	2	0	0	0	Cytochrome c3	NONE	P00133	Involved in iron ion binding	NONE	NONE	#N/A
1kar_A_cavity_3	9	2.521	0.2801	7	1	1	0	0	0	Histidinol dehydrogenase	NONE	P06988	Amino acid transport and metabolism	NONE	NONE	hisD
1ujo_A_cavity_1	7	2.509	0.3585	4	2	1	0	0	0	Transgelin	NONE	P37804	NONE	NONE	NONE	Tagln
2bk0_B_cavity_1	14	2.508	0.1792	10	2	2	0	0	0	Major allergen Api g 1	NONE	P49372	NONE	NONE	NONE	#N/A
1h49_A_cavity_1	14	2.505	0.1789	9	0	2	2	1	0	Beta-glucosidase, chloroplastic	NONE	P49235	Carbohydrate transport and metabolism	NONE	NONE	GLU1
3gh8_H_cavity_3	5	2.504	0.5008	4	1	0	0	0	0	Iodotyrosine dehalogenase 1	NONE	Q9DCX8	NONE	NONE	NONE	Iyd
2ysz_A_cavity_1	9	2.503	0.2782	6	1	2	0	0	0	Amyloid beta A4 precursor protein-binding family B member 2	NONE	Q9DBR4	NONE	NONE	NONE	Apbb2
1zza_A_cavity_1	12	2.502	0.2085	7	2	3	0	0	0	Stannin	NONE	O75324	NONE	NONE	NONE	SNN
1szp_B_cavity_1	11	2.501	0.2274	6	1	3	1	0	0	DNA repair protein RAD51	NONE	P25454	NONE	NONE	NONE	RAD51
2v4j_E_cavity_5	6	2.498	0.4164	4	1	1	0	0	0	Sulfite reductase, dissimilatory-type subunit alpha	NONE	P45574	NONE	NONE	NONE	dsvA
1t0t_Z_cavity_1	15	2.498	0.1665	8	2	4	1	0	0	UPF0447 protein GK3416	NONE	Q5KUD5	NONE	NONE	NONE	chdC
3cw2_F_cavity_1	10	2.497	0.2497	5	4	1	0	0	0	Translation initiation factor 2 subunit gamma	NONE	Q980A5	NONE	NONE	NONE	eif2g
2a1r_B_cavity_1	12	2.497	0.2081	6	1	2	2	1	0	Poly(A)-specific ribonuclease PARN	NONE	O95453	NONE	NONE	NONE	PARN
2js1_B_cavity_2	9	2.496	0.2773	6	1	2	0	0	0	Uncharacterized protein yvfG	NONE	P71066	NONE	NONE	NONE	yvfG
1dvh_A_cavity_1	9	2.491	0.2768	5	1	2	0	1	0	Cytochrome c-553	NONE	P04032	NONE	NONE	NONE	cyf
1qsj_C_cavity_1	10	2.489	0.2489	7	1	1	0	1	0	Complement C3	NONE	P01026	Involved in endopeptidase inhibitor activity	NONE	NONE	C3
2oo0_B_cavity_1	11	2.485	0.2259	8	0	2	0	1	0	Ornithine decarboxylase	LYASE	DCOR_HUMAN	NONE	NONE	Bladder tumor;Colon tumor;Melanoma;Glioma;Cancer;Skin tumor;Diabetes mellitus;Pneumocystis carinii infection;Breast tumor;Trypanosomiasis;Uterine cervix tumor;Rectal tumor;Prostate tumor;Familial adenomatous polyposis;Brain tumor	ODC1
2vch_A_cavity_3	15	2.483	0.1656	4	4	2	2	3	0	Probable hydroquinone glucosyltransferase	NONE	Q9M156	NONE	NONE	NONE	UGT72B1
1ss4_B_cavity_1	11	2.48	0.2255	5	1	3	1	1	0	Glyoxalase family protein	NONE	Q81F54	Amino acid transport and metabolism	NONE	NONE	BC_1747
1jxh_A_cavity_1	11	2.48	0.2254	6	2	2	1	0	0	Phosphomethylpyrimidine kinase	NONE	P55882	Coenzyme transport and metabolism	NONE	NONE	thiD
1wh0_A_cavity_1	6	2.479	0.4132	4	0	1	0	1	0	Ubiquitin carboxyl-terminal hydrolase 19	HYDROLASE	UBP19_HUMAN	Involved in the ubiquitin-dependent proteolytic pathway in conjunction with the 26S proteasome (By similarity).	NONE	NONE	USP19
1na6_A_cavity_2	10	2.478	0.2478	8	0	2	0	0	0	Type-2 restriction enzyme EcoRII	NONE	P14633	NONE	NONE	NONE	ecoRIIR
3c7g_A_cavity_3	6	2.477	0.4129	4	1	0	1	0	0	Arabinoxylan arabinofuranohydrolase	NONE	Q45071	NONE	NONE	NONE	xynD
1p9p_A_cavity_1	8	2.477	0.3096	6	1	1	0	0	0	tRNA	NONE	P0A876	Involved in RNA binding	NONE	NONE	trmD
1q8b_A_cavity_1	7	2.476	0.3537	4	0	1	1	1	0	Uncharacterized protein yjcS	NONE	O31641	NONE	NONE	NONE	yjcS
2iw2_A_cavity_3	10	2.476	0.2476	4	1	2	1	2	0	Xaa-Pro dipeptidase	HYDROLASE	PEPD_HUMAN	Splits dipeptides with a prolyl or hydroxyprolyl residue in the C-terminal position. Plays an important role in collagen metabolism because the high level of iminoacids in collagen.	Defects in PEPD are a cause of prolidase deficiency (PD) [MIM:170100]. Prolidase deficiency is an autosomal recessive disorder associated with iminodipeptiduria. The clinical phenotype includes skin ulcers, mental retardation, recurrent infections, and a characteristic facies. These features, however are incompletely penetrant and highly variable in both age of onset and severity. There is a tigh…	NONE	PEPD
3euk_L_cavity_1	13	2.476	0.1904	7	2	3	0	1	0	Chromosome partition protein mukB	NONE	Q7VL96	NONE	NONE	NONE	mukB
1xg0_C_cavity_1	17	2.476	0.1456	9	1	1	0	0	6	Phycoerythrin alpha-3 chain, chloroplastic	NONE	Q00433	NONE	NONE	NONE	cpeA3
2hah_A_cavity_1	8	2.474	0.3093	5	1	1	1	0	0	Pol polyprotein	NONE	P16088	NONE	NONE	NONE	pol
1bpw_A_cavity_1	8	2.474	0.3092	6	1	1	0	0	0	Betaine aldehyde dehydrogenase	NONE	P56533	Involved in oxidoreductase activity	NONE	NONE	aldh9A1
1luf_A_cavity_2	11	2.47	0.2246	4	1	4	1	1	0	Muscle, skeletal receptor tyrosine protein kinase	NONE	Q62838	NONE	NONE	NONE	Musk
1csr_A_cavity_2	16	2.47	0.1544	9	1	4	1	1	0	Citrate synthase, mitochondrial	NONE	P23007	NONE	NONE	NONE	CS
2h00_C_cavity_1	7	2.467	0.3525	5	1	1	0	0	0	Putative methyltransferase METT10D	NONE	Q86W50	NONE	NONE	NONE	METTL16
1t3k_A_cavity_2	8	2.467	0.3084	4	2	1	0	1	0	Dual specificity phosphatase Cdc25	NONE	Q8GY31	NONE	NONE	NONE	CDC25
1q5t_B_cavity_1	8	2.463	0.3079	4	2	2	0	0	0	Phospholipase A2 inhibitor	NONE	P04084	NONE	NONE	NONE	#N/A
1b4m_A_cavity_1	12	2.46	0.205	8	1	2	1	0	0	Retinol-binding protein 2	NONE	P06768	NONE	NONE	NONE	Rbp2
1lqy_A_cavity_1	7	2.448	0.3498	4	0	2	0	1	0	Peptide deformylase 2	NONE	O31410	Translation, ribosomal structure and biogenesis	NONE	NONE	def2
1u4j_A_cavity_1	7	2.445	0.3493	4	1	1	1	0	0	Phospholipase A2 isoform 2	NONE	Q6SLM1	Involved in phospholipase A2 activity	NONE	NONE	#N/A
2c6z_A_cavity_1	9	2.445	0.2716	5	2	2	0	0	0	N(G),N(G)-dimethylarginine dimethylaminohydrolase 1	NONE	P56965	NONE	NONE	NONE	DDAH1
1h2t_C_cavity_3	14	2.439	0.1742	7	2	2	1	2	0	Nuclear cap-binding protein subunit 1	NONE	Q09161	NONE	NONE	NONE	NCBP1
1izo_B_cavity_1	15	2.434	0.1622	11	2	2	0	0	0	Cytochrome P450 152A1	NONE	O31440	Secondary metabolites biosynthesis, transport and catabolism	NONE	NONE	cypC
1oqs_H_cavity_1	8	2.433	0.3041	5	1	1	1	0	0	Phospholipase A2 RV-7	NONE	P31100	NONE	NONE	NONE	#N/A
2iny_A_cavity_9	5	2.432	0.4864	4	1	0	0	0	0	Hexon protein	NONE	P42671	NONE	NONE	NONE	L3
2zii_C_cavity_1	10	2.43	0.243	8	1	1	0	0	0	Vacuolar protein sorting-associated protein 74	NONE	Q06385	NONE	NONE	NONE	VPS74
1s0f_A_cavity_2	17	2.429	0.1429	9	1	5	2	0	0	Botulinum neurotoxin type B	NONE	P10844	Involved in metalloendopeptidase activity	NONE	NONE	botB
1cwu_B_cavity_1	7	2.421	0.3459	4	0	3	0	0	0	Enoyl-[acyl-carrier-protein] reductase [NADH], chloroplastic	NONE	P80030	Involved in oxidoreductase activity	NONE	NONE	#N/A
1t77_D_cavity_1	12	2.419	0.2016	6	2	3	1	0	0	Lipopolysaccharide-responsive and beige-like anchor protein	NONE	P50851	NONE	NONE	NONE	LRBA
1g8y_G_cavity_1	14	2.41	0.1721	10	3	1	0	0	0	Regulatory protein repA	NONE	P20356	NONE	NONE	NONE	repA
2e3q_A_cavity_1	13	2.404	0.1849	9	0	3	1	0	0	Collagen type IV alpha-3-binding protein	NONE	Q9Y5P4	NONE	NONE	NONE	CERT1
1am5_A_cavity_1	14	2.403	0.1716	8	1	3	2	0	0	Pepsin-2B	NONE	P56272	NONE	NONE	NONE	#N/A
1v8b_C_cavity_2	17	2.401	0.1412	6	2	5	3	1	0	Adenosylhomocysteinase	NONE	P50250	Involved in adenosylhomocysteinase activity	NONE	NONE	PFE1050w
2a98_A_cavity_2	8	2.4	0.3	4	0	2	2	0	0	Inositol-trisphosphate 3-kinase C	NONE	Q96DU7	NONE	NONE	NONE	ITPKC
3ftd_A_cavity_1	9	2.4	0.2666	5	1	2	1	0	0	Dimethyladenosine transferase	NONE	O67680	NONE	NONE	NONE	rsmA
1k9k_A_cavity_1	11	2.397	0.2179	9	1	1	0	0	0	Protein S100-A6	SIGNALING PROTEIN	S10A6_HUMAN	NONE	NONE	NONE	S100A6
1g0o_B_cavity_2	10	2.383	0.2383	6	0	3	0	1	0	Tetrahydroxynaphthalene reductase	NONE	Q12634	Lipid transport and metabolism	NONE	NONE	MGG_02252
1mzj_B_cavity_1	9	2.382	0.2647	5	3	1	0	0	0	3-oxoacyl-[acyl-carrier-protein] synthase 3	NONE	Q9F6D4	Involved in 3-oxoacyl-[acyl-carrier-protein] synthase activity	NONE	NONE	fabH
3eay_A_cavity_1	7	2.381	0.3401	3	1	1	0	2	0	Sentrin-specific protease 7	HYDROLASE	SENP7_HUMAN	Protease that deconjugates SUMO2 and SUMO3 from targeted proteins, but not SUMO1. Catalyzes the deconjugation of poly-SUMO2 and poly-SUMO3 chains. Has very low efficiency in processing full- length SUMO proteins to their mature forms.	NONE	NONE	SENP7
1xf1_B_cavity_6	14	2.381	0.1701	6	4	3	0	1	0	C5a peptidase	NONE	P15926	NONE	NONE	NONE	scpA
1vpz_B_cavity_1	16	2.377	0.1486	12	0	4	0	0	0	Carbon storage regulator homolog	NONE	O69078	NONE	NONE	NONE	csrA
2qqh_A_cavity_2	7	2.364	0.3377	4	0	2	0	1	0	Complement component C8 alpha chain	NONE	P07357	NONE	NONE	NONE	C8A
2bii_A_cavity_1	9	2.362	0.2624	5	3	1	0	0	0	Nitrate reductase [NADPH]	NONE	P49050	NONE	NONE	NONE	YNR1
2ian_N_cavity_1	10	2.358	0.2358	6	0	2	1	1	0	HLA class II histocompatibility antigen, DRB1-1 beta chain	IMMUNE SYSTEM	2B11_HUMAN	NONE	Allelic variation at the HLA-DRB1 locus is a major contributor to genetic predisposition for sarcoidosis [MIM:181000]. Sarcoidosis is a disease of unknown aetiology in which there are chronic inflammatory granulomatous lesions in lymph nodes and other organs.	NONE	#N/A
2fy4_A_cavity_1	12	2.357	0.1964	5	2	3	1	1	0	Choline O-acetyltransferase	NONE	P28329	NONE	NONE	NONE	CHAT
2yxr_A_cavity_4	16	2.354	0.1472	11	4	1	0	0	0	Preprotein translocase subunit secY	NONE	Q60175	NONE	NONE	NONE	secY
1ord_B_cavity_4	13	2.349	0.1807	11	1	1	0	0	0	Ornithine decarboxylase, inducible	NONE	P43099	Amino acid transport and metabolism	NONE	NONE	odcI
1a4m_C_cavity_2	11	2.345	0.2131	4	2	1	2	2	0	Adenosine deaminase	NONE	P03958	Nucleotide transport and metabolism	NONE	NONE	Ada
1kmh_A_cavity_3	8	2.338	0.2922	6	0	2	0	0	0	ATP synthase subunit alpha, chloroplastic	NONE	P06450	NONE	NONE	NONE	atpA
1gvh_A_cavity_2	12	2.334	0.1945	6	3	2	0	1	0	Flavohemoprotein	NONE	P24232	Involved in oxidoreductase activity	NONE	NONE	hmp
1x51_A_cavity_1	8	2.328	0.2911	3	1	2	2	0	0	A/G-specific adenine DNA glycosylase	HYDROLASE, DNA BINDING PROTEIN	MUTYH_HUMAN	Involved in oxidative DNA damage repair. Initiates repair of A*oxoG to C*G by removing the inappropriately paired adenine base from the DNA backbone. Possesses both adenine and 2- OH-A DNA glycosylase activities.	Defects in MUTYH are a cause of autosomal recessive colorectal adenomatous polyposis [MIM:608456].;Defects in MUTYH are a cause of gastric cancer [MIM:137215].	NONE	MUTYH
2zs0_C_cavity_1	8	2.321	0.2902	6	1	0	0	1	0	Extracellular giant hemoglobin major globin subunit A1	NONE	Q7M419	NONE	NONE	NONE	ghbA1
3el6_A_cavity_1	7	2.317	0.331	5	2	0	0	0	0	Erythronolide synthase, modules 3 and 4	NONE	Q03132	NONE	NONE	NONE	eryA
2pp4_A_cavity_1	8	2.305	0.2881	6	1	1	0	0	0	Protein CBFA2T1	TRANSCRIPTION	MTG8_HUMAN	Transcription regulator that excerts its function by binding to histone deacetylases and transcription factors. Can repress transactivation mediated by TCF12.	A chromosomal aberration involving RUNX1T1 is a cause of acute myeloid leukemia (AML-M2). Translocation t(8;21)(q22;q22) with RUNX1/AML1.;Defects in RUNX1T1 may be a cause of colorectal cancer (CRC) [MIM:114500].	NONE	RUNX1T1
1ud1_C_cavity_2	7	2.3	0.3286	6	1	0	0	0	0	Glycinin G1	NONE	P04776	NONE	NONE	NONE	GY1
1wh6_A_cavity_1	10	2.298	0.2298	6	2	2	0	0	0	Homeobox protein cut-like 2	NONE	O14529	NONE	NONE	NONE	CUX2
2vdg_A_cavity_1	7	2.293	0.3276	4	2	0	0	1	0	Aldose reductase	NONE	P23901	NONE	NONE	NONE	#N/A
2hhi_A_cavity_1	6	2.271	0.3786	4	0	2	0	0	0	Immunogenic protein MPT64	NONE	P0A5Q4	NONE	NONE	NONE	mpt64
2r0v_A_cavity_3	14	2.269	0.1621	8	3	2	1	0	0	Chromatin structure-remodeling complex subunit RSC4	NONE	Q02206	NONE	NONE	NONE	RSC4
1n83_A_cavity_1	9	2.263	0.2515	7	1	1	0	0	0	Nuclear receptor ROR-alpha	LIPID BINDING PROTEIN	RORA_HUMAN	Orphan nuclear receptor. Binds DNA as a monomer to hormone response elements (HRE) containing a single core motif half-site preceded by a short A-T-rich sequence. This isomer binds to the consensus sequence 5-[AT][TA]A[AT][CGT]TAGGTCA-3.	NONE	NONE	RORA
1lmz_A_cavity_1	7	2.262	0.3231	5	1	1	0	0	0	DNA-3-methyladenine glycosylase 1	NONE	P05100	Carbohydrate transport and metabolism	NONE	NONE	tag
2o3j_A_cavity_1	14	2.261	0.1615	9	2	3	0	0	0	UDP-glucose 6-dehydrogenase	NONE	Q19905	NONE	NONE	NONE	sqv-4
1n1c_A_cavity_4	10	2.254	0.2254	6	2	1	0	1	0	Chaperone protein torD	NONE	O87949	Involved in the biogenesis of torA. Acts on torA before the insertion of the molybdenum cofactor and, as a result, probably favors a conformation of the apoenzyme that is competent for acquiring the cofactor	NONE	NONE	torD
1rkh_A_cavity_1	10	2.251	0.2251	6	1	1	0	2	0	Vitamin D3 receptor	NONE	P13053	NONE	NONE	NONE	Vdr
1fiy_A_cavity_7	11	2.251	0.2046	7	0	2	1	1	0	Phosphoenolpyruvate carboxylase	NONE	P00864	Energy production and conversion	NONE	NONE	ppc
2yuc_A_cavity_1	8	2.249	0.2811	5	1	2	0	0	0	TNF receptor-associated factor 4	SIGNALING PROTEIN	TRAF4_HUMAN	Adapter protein and signal transducer that links members of the tumor necrosis factor receptor family to different signaling pathways by association with the receptor cytoplasmic domain and kinases. Seems to mediate activation of NF-kappa-B and JNK and se	NONE	NONE	TRAF4
1go3_N_cavity_1	8	2.232	0.279	6	1	1	0	0	0	DNA-directed RNA polymerase subunit E	NONE	Q57840	NONE	NONE	NONE	rpo7
1xpk_C_cavity_1	7	2.22	0.3172	4	0	2	0	1	0	3-hydroxy-3-methylglutaryl CoA synthase	NONE	Q79ZY6	Involved in hydroxymethylglutaryl-CoA synthase activity	NONE	NONE	#N/A
1lsh_A_cavity_4	7	2.212	0.316	5	1	1	0	0	0	Vitellogenin	NONE	Q91062	NONE	NONE	NONE	#N/A
3prc_M_cavity_6	7	2.209	0.3156	5	2	0	0	0	0	Photosynthetic reaction center cytochrome c subunit	NONE	P07173	NONE	NONE	NONE	pufC
1u63_C_cavity_2	7	2.207	0.3153	5	0	1	1	0	0	50S ribosomal protein L1P	NONE	P54050	Translation, ribosomal structure and biogenesis	NONE	NONE	rpl1
3gc2_A_cavity_1	8	2.202	0.2752	3	3	1	0	1	0	o-succinylbenzoate synthase	NONE	P58486	NONE	NONE	NONE	menC
2ihn_A_cavity_1	15	2.191	0.1461	8	1	3	2	1	0	Ribonuclease H	NONE	P13319	NONE	NONE	NONE	rnh
1ouu_B_cavity_1	8	2.169	0.2711	5	0	1	0	2	0	Hemoglobin subunit alpha-1	NONE	P02019	NONE	NONE	NONE	hba1
1xrx_A_cavity_1	7	2.166	0.3095	4	2	1	0	0	0	Protein seqA	NONE	P0AFY9	NONE	NONE	NONE	seqA
2f02_B_cavity_3	13	2.158	0.166	4	3	3	3	0	0	Tagatose-6-phosphate kinase	NONE	Q833W9	NONE	NONE	NONE	lacC
1txg_A_cavity_1	15	2.15	0.1433	6	8	1	0	0	0	Glycerol-3-phosphate dehydrogenase [NAD(P)+]	NONE	O29390	NONE	NONE	NONE	gpsA
2gk9_A_cavity_4	9	2.145	0.2383	6	1	2	0	0	0	Phosphatidylinositol-5-phosphate 4-kinase type-2 gamma	NONE	Q8TBX8	NONE	NONE	NONE	PIP4K2C
1n6b_A_cavity_2	9	2.139	0.2377	7	2	0	0	0	0	Cytochrome P450 2C5	NONE	P00179	Involved in monooxygenase activity	NONE	NONE	CYP2C5
1nvt_B_cavity_1	11	2.134	0.194	8	1	2	0	0	0	Shikimate dehydrogenase	NONE	Q58484	Involved in shikimate 5-dehydrogenase activity	NONE	NONE	aroE
1cs6_A_cavity_1	14	2.134	0.1524	10	2	2	0	0	0	Contactin-2	NONE	P28685	NONE	NONE	NONE	CNTN2
1usy_B_cavity_1	15	2.134	0.1423	7	0	4	4	0	0	ATP phosphoribosyltransferase regulatory subunit	NONE	Q9X0D3	NONE	NONE	NONE	hisZ
1e9z_B_cavity_1	11	2.121	0.1928	9	2	0	0	0	0	Urease subunit alpha	NONE	P14916	NONE	NONE	NONE	ureA
3ffc_E_cavity_1	11	2.104	0.1912	5	2	2	2	0	0	HLA class I histocompatibility antigen, B-8 alpha chain	NONE	P30460	NONE	NONE	NONE	HLA-B
2r1h_A_cavity_1	11	2.101	0.191	7	1	1	0	2	0	Hemoglobin subunit alpha-4	NONE	P14527	NONE	NONE	NONE	hba4
2zpa_B_cavity_5	14	2.093	0.1495	7	2	5	0	0	0	Uncharacterized protein ypfI	NONE	P76562	NONE	NONE	NONE	tmcA
1qvw_B_cavity_1	9	2.079	0.231	5	2	1	1	0	0	Probable chaperone protein HSP31	NONE	Q04432	Involved in protein binding	NONE	NONE	HSP31
1vhj_D_cavity_2	9	2.078	0.2309	6	1	1	1	0	0	Purine nucleoside phosphorylase deoD-type 1	NONE	Q9KPM0	NONE	NONE	NONE	deoD1
1rp8_A_cavity_1	8	2.066	0.2583	4	1	1	2	0	0	Alpha-amylase type A isozyme	NONE	P00693	Carbohydrate transport and metabolism	NONE	NONE	AMY1.1
3bhr_A_cavity_1	10	2.038	0.2038	4	1	2	2	1	0	Thymidylate synthase	NONE	P0A884	Nucleotide transport and metabolism	NONE	NONE	thyA
1kew_B_cavity_1	13	2.036	0.1566	4	2	3	2	2	0	dTDP-glucose 4,6-dehydratase	NONE	P26391	Cell wall/membrane/envelope biogenesis	NONE	NONE	rfbB
2w2j_A_cavity_1	13	2.032	0.1563	4	3	2	1	3	0	Carbonic anhydrase-related protein	NONE	P35219	NONE	NONE	NONE	CA8
1kgl_A_cavity_1	8	2.018	0.2523	6	1	1	0	0	0	Retinol-binding protein 1	NONE	P02696	NONE	NONE	NONE	Rbp1
2a8p_A_cavity_1	10	2.003	0.2003	6	2	1	1	0	0	U8 snoRNA-decapping enzyme	NONE	Q6TEC1	NONE	NONE	NONE	nudt16
2i87_B_cavity_1	13	2.002	0.154	5	3	2	1	2	0	D-alanine--D-alanine ligase	NONE	Q5HEB7	NONE	NONE	NONE	ddl
