# Supplementary material for: Ginkgolide A enhances cardiomyocyte differentiation from pluripotent stem cells by targeting cytochrome c to attenuate intrinsic apoptosis
Source: J Biol Chem. 2026 Jun 6;302(7):113224. doi: 10.1016/j.jbc.2026.113224 (PMC13330671; doi:10.1016/j.jbc.2026.113224)
Supplement: Supplementary_table_3 [file mmc3.csv]

pdb ID	score		Uniprot_ID	Name
AF-Q63HM2-F1-model_v4_0_pocket15_0_complex_refined_	4.11	Q63HM2	Q63HM2	PCNX4
AF-Q6ZN68-F1-model_v4_0_pocket2_4_complex_refined_	4.06	Q6ZN68	Q6ZN68	DPY19L2P2
AF-P28329-F1-model_v4_0_pocket11_4_complex_refined_	3.97	P28329	P28329	CHAT
AF-Q9BQT9-F1-model_v4_0_pocket25_4_complex_refined_	3.96	Q9BQT9	Q9BQT9	CLSTN3
AF-Q9Y5Q5-F1-model_v4_1_pocket1_6_complex_refined_	3.95	Q9Y5Q5	Q9Y5Q5	CORIN
AF-O00423-F1-model_v4_0_pocket4_9_complex_refined_	3.95	O00423	O00423	EML1
AF-P28329-F1-model_v4_0_pocket33_6_complex_refined_	3.93	P28329	P28329	CHAT
AF-Q68DL7-F1-model_v4_0_pocket13_8_complex_refined_	3.93	Q68DL7	Q68DL7	C18orf63
AF-P08913-F1-model_v4_0_pocket4_0_complex_refined_	3.92	P08913	P08913	ADRA2A
AF-O95185-F1-model_v4_0_pocket25_2_complex_refined_	3.92	O95185	O95185	UNC5C
AF-Q504Y3-F1-model_v4_0_pocket1_4_complex_	3.92	Q504Y3	Q504Y3	ZCWPW2
AF-Q15269-F1-model_v4_0_pocket26_3_complex_refined_	3.92	Q15269	Q15269	PWP2
AF-Q9NWL6-F1-model_v4_0_pocket32_6_complex_refined_	3.91	Q9NWL6	Q9NWL6	ASNSD1
AF-P07686-F1-model_v4_0_pocket22_3_complex_refined_	3.91	P07686	P07686	HEXB
AF-Q13200-F1-model_v4_0_pocket3_3_complex_refined_	3.9	Q13200	Q13200	PSMD2
AF-Q6IWH7-F1-model_v4_0_pocket28_8_complex_refined_	3.89	Q6IWH7	Q6IWH7	ANO7
AF-Q9UIW2-F1-model_v4_1_pocket2_8_complex_	3.89	Q9UIW2	Q9UIW2	PLXNA1
AF-Q8N8A2-F1-model_v4_1_pocket2_3_complex_	3.87	Q8N8A2	Q8N8A2	ANKRD44
AF-Q9UK32-F1-model_v4_1_pocket6_1_complex_refined_	3.87	Q9UK32	Q9UK32	RPS6KA6
AF-Q9BQT9-F1-model_v4_0_pocket25_1_complex_	3.86	Q9BQT9	Q9BQT9	CLSTN3
AF-Q9Y577-F1-model_v4_0_pocket16_2_complex_refined_	3.85	Q9Y577	Q9Y577	TRIM17
AF-Q6ZTN6-F1-model_v4_0_pocket21_7_complex_	3.84	Q6ZTN6	Q6ZTN6	ANKRD13D
AF-Q5SRE5-F1-model_v4_0_pocket49_1_complex_refined_	3.83	Q5SRE5	Q5SRE5	NUP188
AF-Q9NYL4-F1-model_v4_0_pocket1_4_complex_	3.83	Q9NYL4	Q9NYL4	FKBP11
AF-Q6Q4G3-F1-model_v4_0_pocket2_7_complex_refined_	3.83	Q6Q4G3	Q6Q4G3	LVRN
AF-Q9Y6B7-F1-model_v4_0_pocket15_7_complex_refined_	3.82	Q9Y6B7	Q9Y6B7	AP4B1
AF-Q4KMQ2-F1-model_v4_0_pocket73_0_complex_refined_	3.81	Q4KMQ2	Q4KMQ2	ANO6
AF-Q9NV23-F1-model_v4_0_pocket1_2_complex_refined_	3.81	Q9NV23	Q9NV23	OLAH
AF-Q14393-F1-model_v4_0_pocket32_1_complex_refined_	3.81	Q14393	Q14393	GAS6
AF-Q86UY8-F1-model_v4_0_pocket22_8_complex_refined_	3.79	Q86UY8	Q86UY8	NT5DC3
AF-Q8N8A2-F1-model_v4_1_pocket2_3_complex_refined_	3.79	Q8N8A2	Q8N8A2	ANKRD44
AF-Q2PZI1-F1-model_v4_0_pocket40_1_complex_refined_	3.79	Q2PZI1	Q2PZI1	DPY19L1
AF-A4FU69-F1-model_v4_0_pocket25_2_complex_	3.78	A4FU69	A4FU69	EFCAB5
AF-Q8NGF8-F1-model_v4_0_pocket1_0_complex_refined_	3.78	Q8NGF8	Q8NGF8	OR4B1
AF-Q8NBK3-F1-model_v4_0_pocket1_7_complex_refined_	3.78	Q8NBK3	Q8NBK3	SUMF1
AF-Q9UH99-F1-model_v4_0_pocket2_5_complex_refined_	3.77	Q9UH99	Q9UH99	SUN2
AF-Q8WYB5-F1-model_v4_0_pocket4_3_complex_refined_	3.76	Q8WYB5	Q8WYB5	KAT6B
AF-Q8NGN1-F1-model_v4_0_pocket10_2_complex_refined_	3.76	Q8NGN1	Q8NGN1	OR6T1
AF-Q6IPT4-F1-model_v4_0_pocket5_0_complex_refined_	3.76	Q6IPT4	Q6IPT4	CYB5RL
AF-Q9UJX5-F1-model_v4_0_pocket40_5_complex_	3.76	Q9UJX5	Q9UJX5	ANAPC4
AF-O15375-F1-model_v4_0_pocket3_6_complex_refined_	3.76	O15375	O15375	SLC16A5
AF-A5PLK6-F1-model_v4_0_pocket2_1_complex_refined_	3.76	A5PLK6	A5PLK6	RGSL1
AF-O96018-F1-model_v4_0_pocket2_9_complex_refined_	3.75	O96018	O96018	APBA3
AF-Q9ULK4-F1-model_v4_0_pocket51_6_complex_refined_	3.75	Q9ULK4	Q9ULK4	MED23
AF-Q9WJR5-F1-model_v4_0_pocket2_4_complex_refined_	3.75	Q9WJR5	Q9WJR5	ERVK-19
AF-O60563-F1-model_v4_0_pocket2_6_complex_refined_	3.75	O60563	O60563	CCNT1
AF-Q9UDY6-F1-model_v4_0_pocket1_3_complex_refined_	3.75	Q9UDY6	Q9UDY6	TRIM10
AF-Q9Y600-F1-model_v4_0_pocket10_0_complex_refined_	3.74	Q9Y600	Q9Y600	CSAD
AF-P52209-F1-model_v4_0_pocket7_1_complex_refined_	3.74	P52209	P52209	PGD
AF-P41218-F1-model_v4_0_pocket4_6_complex_refined_	3.74	P41218	P41218	MNDA
AF-A6NNM8-F1-model_v4_0_pocket33_7_complex_refined_	3.74	A6NNM8	A6NNM8	TTLL13
AF-Q12791-F1-model_v4_0_pocket5_4_complex_refined_	3.74	Q12791	Q12791	KCNMA1
AF-P34982-F1-model_v4_0_pocket14_8_complex_refined_	3.73	P34982	P34982	OR1D2
AF-Q9BZH6-F1-model_v4_0_pocket20_9_complex_	3.73	Q9BZH6	Q9BZH6	WDR11
AF-Q96F07-F1-model_v4_0_pocket43_7_complex_refined_	3.72	Q96F07	Q96F07	CYFIP2
AF-Q6ZRI6-F1-model_v4_0_pocket4_7_complex_refined_	3.72	Q6ZRI6	Q6ZRI6	C15orf39
AF-Q9Y365-F1-model_v4_0_pocket3_6_complex_refined_	3.72	Q9Y365	Q9Y365	STARD10
AF-Q8NAB2-F1-model_v4_0_pocket15_3_complex_refined_	3.72	Q8NAB2	Q8NAB2	KBTBD3
AF-Q9P203-F1-model_v4_0_pocket11_6_complex_refined_	3.72	Q9P203	Q9P203	BTBD7
AF-P0C881-F1-model_v4_1_pocket18_0_complex_refined_	3.72	P0C881	P0C881	RSPH10B
AF-Q8NBK3-F1-model_v4_0_pocket1_4_complex_refined_	3.72	Q8NBK3	Q8NBK3	SUMF1
AF-Q9NVH2-F1-model_v4_0_pocket14_1_complex_	3.72	Q9NVH2	Q9NVH2	INTS7
AF-Q15063-F1-model_v4_0_pocket22_7_complex_refined_	3.71	Q15063	Q15063	POSTN
AF-Q6UXN8-F1-model_v4_0_pocket3_6_complex_refined_	3.71	Q6UXN8	Q6UXN8	CLEC9A
AF-Q6DT37-F1-model_v4_0_pocket11_5_complex_	3.71	Q6DT37	Q6DT37	CDC42BPG
AF-Q68DL7-F1-model_v4_0_pocket13_0_complex_	3.71	Q68DL7	Q68DL7	C18orf63
AF-Q68DL7-F1-model_v4_0_pocket13_5_complex_	3.71	Q68DL7	Q68DL7	C18orf63
AF-Q68DL7-F1-model_v4_0_pocket13_2_complex_	3.71	Q68DL7	Q68DL7	C18orf63
AF-Q504Y3-F1-model_v4_0_pocket1_6_complex_	3.71	Q504Y3	Q504Y3	ZCWPW2
AF-P08183-F1-model_v4_0_pocket93_8_complex_refined_	3.71	P08183	P08183	ABCB1
AF-Q8NHG8-F1-model_v4_0_pocket1_1_complex_refined_	3.7	Q8NHG8	Q8NHG8	ZNRF2
AF-A4FU69-F1-model_v4_0_pocket25_5_complex_	3.7	A4FU69	A4FU69	EFCAB5
AF-Q8WU03-F1-model_v4_0_pocket14_4_complex_	3.7	Q8WU03	Q8WU03	GLYATL2
AF-Q9H792-F1-model_v4_0_pocket27_5_complex_refined_	3.7	Q9H792	Q9H792	PEAK1
AF-Q14940-F1-model_v4_0_pocket6_9_complex_refined_	3.7	Q14940	Q14940	SLC9A5
AF-Q8IVG5-F1-model_v4_0_pocket30_4_complex_	3.69	Q8IVG5	Q8IVG5	SAMD9L
AF-Q8NHU6-F1-model_v4_0_pocket36_4_complex_	3.69	Q8NHU6	Q8NHU6	TDRD7
AF-Q9QC07-F1-model_v4_0_pocket3_7_complex_refined_	3.69	Q9QC07	Q9QC07	ERVK-18
AF-Q9NXD2-F1-model_v4_0_pocket25_3_complex_refined_	3.69	Q9NXD2	Q9NXD2	MTMR10
AF-P18825-F1-model_v4_0_pocket9_4_complex_	3.69	P18825	P18825	ADRA2C
AF-Q5T4D3-F1-model_v4_0_pocket21_2_complex_refined_	3.69	Q5T4D3	Q5T4D3	TMTC4
AF-P33993-F1-model_v4_0_pocket7_1_complex_refined_	3.68	P33993	P33993	MCM7
AF-Q8NG48-F1-model_v4_0_pocket2_5_complex_refined_	3.68	Q8NG48	Q8NG48	LINS1
AF-Q96J94-F1-model_v4_0_pocket14_2_complex_refined_	3.68	Q96J94	Q96J94	PIWIL1
AF-Q8TC36-F1-model_v4_0_pocket2_4_complex_	3.68	Q8TC36	Q8TC36	SUN5
AF-Q6IQ20-F1-model_v4_0_pocket5_9_complex_	3.68	Q6IQ20	Q6IQ20	NAPEPLD
AF-Q68DL7-F1-model_v4_0_pocket13_6_complex_	3.68	Q68DL7	Q68DL7	C18orf63
AF-Q4G0A6-F1-model_v4_0_pocket7_7_complex_refined_	3.68	Q4G0A6	Q4G0A6	MINDY4
AF-Q96TA1-F1-model_v4_0_pocket31_0_complex_refined_	3.68	Q96TA1	Q96TA1	NIBAN2
AF-A8K855-F1-model_v4_0_pocket23_5_complex_refined_	3.68	A8K855	A8K855	EFCAB7
AF-Q9NXD2-F1-model_v4_0_pocket25_2_complex_	3.68	Q9NXD2	Q9NXD2	MTMR10
AF-Q15269-F1-model_v4_0_pocket26_8_complex_refined_	3.67	Q15269	Q15269	PWP2
AF-Q8NB46-F1-model_v4_1_pocket3_3_complex_refined_	3.67	Q8NB46	Q8NB46	ANKRD52
AF-Q504Y3-F1-model_v4_0_pocket1_7_complex_	3.67	Q504Y3	Q504Y3	ZCWPW2
AF-Q96QA5-F1-model_v4_0_pocket25_3_complex_refined_	3.67	Q96QA5	Q96QA5	GSDMA
AF-Q9NXD2-F1-model_v4_0_pocket25_4_complex_	3.67	Q9NXD2	Q9NXD2	MTMR10
AF-Q9UKL6-F1-model_v4_0_pocket2_1_complex_refined_	3.67	Q9UKL6	Q9UKL6	PCTP
AF-O94855-F1-model_v4_0_pocket4_4_complex_refined_	3.67	O94855	O94855	SEC24D
AF-P18825-F1-model_v4_0_pocket9_4_complex_refined_	3.66	P18825	P18825	ADRA2C
AF-P01024-F1-model_v4_0_pocket19_1_complex_refined_	3.66	P01024	P01024	C3
AF-Q3B7T1-F1-model_v4_0_pocket8_2_complex_refined_	3.66	Q3B7T1	Q3B7T1	EDRF1
AF-Q9BZH6-F1-model_v4_0_pocket45_6_complex_	3.66	Q9BZH6	Q9BZH6	WDR11
AF-O75140-F1-model_v4_0_pocket67_2_complex_refined_	3.66	O75140	O75140	DEPDC5
AF-Q2VPB7-F1-model_v4_1_pocket3_5_complex_refined_	3.66	Q2VPB7	Q2VPB7	AP5B1
AF-Q9Y6D5-F1-model_v4_0_pocket7_7_complex_	3.66	Q9Y6D5	Q9Y6D5	ARFGEF2
AF-Q15063-F1-model_v4_0_pocket4_3_complex_refined_	3.66	Q15063	Q15063	POSTN
AF-O60882-F1-model_v4_1_pocket8_3_complex_	3.66	O60882	O60882	MMP20
AF-Q9Y2B5-F1-model_v4_0_pocket8_7_complex_refined_	3.66	Q9Y2B5	Q9Y2B5	VPS9D1
AF-Q6R327-F1-model_v4_0_pocket13_6_complex_	3.65	Q6R327	Q6R327	RICTOR
AF-Q5GLZ8-F1-model_v4_0_pocket53_8_complex_refined_	3.65	Q5GLZ8	Q5GLZ8	HERC4
AF-Q9BZC7-F1-model_v4_0_pocket16_1_complex_refined_	3.65	Q9BZC7	Q9BZC7	ABCA2
AF-Q9BQT9-F1-model_v4_0_pocket25_6_complex_refined_	3.65	Q9BQT9	Q9BQT9	CLSTN3
AF-Q3B7T1-F1-model_v4_0_pocket8_7_complex_	3.65	Q3B7T1	Q3B7T1	EDRF1
AF-P49746-F1-model_v4_0_pocket34_3_complex_refined_	3.64	P49746	P49746	THBS3
AF-O60662-F1-model_v4_0_pocket32_8_complex_refined_	3.64	O60662	O60662	KLHL41
AF-Q96LU7-F1-model_v4_2_pocket5_5_complex_refined_	3.64	Q96LU7	Q96LU7	MYRFL
AF-Q9H2C8-F1-model_v4_0_pocket25_1_complex_refined_	3.64	Q9H2C8	Q9H2C8	OR51V1
AF-O95352-F1-model_v4_0_pocket23_5_complex_refined_	3.64	O95352	O95352	ATG7
AF-Q96KK3-F1-model_v4_0_pocket27_7_complex_refined_	3.64	Q96KK3	Q96KK3	KCNS1
AF-Q14994-F1-model_v4_0_pocket1_7_complex_refined_	3.64	Q14994	Q14994	NR1I3
AF-Q8N465-F1-model_v4_0_pocket8_3_complex_refined_	3.64	Q8N465	Q8N465	D2HGDH
AF-Q8ND76-F1-model_v4_0_pocket12_2_complex_refined_	3.64	Q8ND76	Q8ND76	CCNY
AF-Q9P2Q2-F1-model_v4_0_pocket10_6_complex_refined_	3.63	Q9P2Q2	Q9P2Q2	FRMD4A
AF-Q8TEY7-F1-model_v4_0_pocket27_2_complex_refined_	3.63	Q8TEY7	Q8TEY7	USP33
AF-Q9BPZ2-F1-model_v4_0_pocket3_8_complex_refined_	3.63	Q9BPZ2	Q9BPZ2	SPIN2B
AF-Q9BQT9-F1-model_v4_0_pocket25_3_complex_	3.63	Q9BQT9	Q9BQT9	CLSTN3
AF-Q86UW1-F1-model_v4_0_pocket5_6_complex_refined_	3.63	Q86UW1	Q86UW1	SLC51A
AF-Q16820-F1-model_v4_0_pocket10_4_complex_refined_	3.63	Q16820	Q16820	MEP1B
AF-Q969V3-F1-model_v4_0_pocket8_5_complex_refined_	3.63	Q969V3	Q969V3	NCLN
AF-Q9H2C0-F1-model_v4_0_pocket20_2_complex_refined_	3.62	Q9H2C0	Q9H2C0	GAN
AF-Q8N4N3-F1-model_v4_0_pocket4_2_complex_refined_	3.62	Q8N4N3	Q8N4N3	KLHL36
AF-Q9UK73-F1-model_v4_0_pocket17_0_complex_refined_	3.62	Q9UK73	Q9UK73	FEM1B
AF-Q969V3-F1-model_v4_0_pocket8_0_complex_refined_	3.62	Q969V3	Q969V3	NCLN
AF-Q8WXI4-F1-model_v4_1_pocket7_0_complex_refined_	3.62	Q8WXI4	Q8WXI4	ACOT11
AF-Q9NYL4-F1-model_v4_0_pocket1_8_complex_	3.62	Q9NYL4	Q9NYL4	FKBP11
AF-Q6IQ20-F1-model_v4_0_pocket5_1_complex_	3.62	Q6IQ20	Q6IQ20	NAPEPLD
AF-Q96C10-F1-model_v4_0_pocket23_6_complex_refined_	3.62	Q96C10	Q96C10	DHX58
AF-Q9Y365-F1-model_v4_0_pocket21_6_complex_	3.62	Q9Y365	Q9Y365	STARD10
AF-P49356-F1-model_v4_0_pocket1_5_complex_	3.62	P49356	P49356	FNTB
AF-Q9Y6R4-F1-model_v4_1_pocket15_4_complex_	3.62	Q9Y6R4	Q9Y6R4	MAP3K4
AF-Q6P179-F1-model_v4_0_pocket55_5_complex_refined_	3.62	Q6P179	Q6P179	ERAP2
AF-Q8TED0-F1-model_v4_0_pocket32_9_complex_refined_	3.62	Q8TED0	Q8TED0	UTP15
AF-Q92831-F1-model_v4_0_pocket3_6_complex_refined_	3.61	Q92831	Q92831	KAT2B
AF-O15204-F1-model_v4_0_pocket8_9_complex_refined_	3.61	O15204	O15204	ADAMDEC1
AF-Q8WU03-F1-model_v4_0_pocket14_3_complex_	3.61	Q8WU03	Q8WU03	GLYATL2
AF-Q9NVH2-F1-model_v4_0_pocket14_5_complex_	3.61	Q9NVH2	Q9NVH2	INTS7
AF-P78363-F1-model_v4_0_pocket20_0_complex_refined_	3.61	P78363	P78363	ABCA4
AF-P14373-F1-model_v4_0_pocket3_5_complex_refined_	3.61	P14373	P14373	TRIM27
AF-P35219-F1-model_v4_0_pocket3_7_complex_refined_	3.61	P35219	P35219	CA8
AF-Q8IZJ1-F1-model_v4_0_pocket4_2_complex_refined_	3.6	Q8IZJ1	Q8IZJ1	UNC5B
AF-Q8NFY9-F1-model_v4_0_pocket25_8_complex_refined_	3.6	Q8NFY9	Q8NFY9	KBTBD8
AF-Q9NR80-F1-model_v4_0_pocket28_2_complex_refined_	3.6	Q9NR80	Q9NR80	ARHGEF4
AF-Q2Y0W8-F1-model_v4_0_pocket30_0_complex_	3.6	Q2Y0W8	Q2Y0W8	SLC4A8
AF-Q504Y3-F1-model_v4_0_pocket1_2_complex_	3.6	Q504Y3	Q504Y3	ZCWPW2
AF-Q92547-F1-model_v4_0_pocket19_0_complex_refined_	3.6	Q92547	Q92547	TOPBP1
AF-Q9UL01-F1-model_v4_0_pocket8_0_complex_refined_	3.6	Q9UL01	Q9UL01	DSE
AF-Q9UPP2-F1-model_v4_0_pocket22_4_complex_	3.6	Q9UPP2	Q9UPP2	IQSEC3
AF-P58397-F1-model_v4_1_pocket13_1_complex_refined_	3.6	P58397	P58397	ADAMTS12
AF-Q99683-F1-model_v4_2_pocket4_6_complex_refined_	3.6	Q99683	Q99683	MAP3K5
AF-Q8NGJ8-F1-model_v4_0_pocket12_3_complex_refined_	3.6	Q8NGJ8	Q8NGJ8	OR51S1
AF-Q9BQ90-F1-model_v4_0_pocket6_1_complex_refined_	3.59	Q9BQ90	Q9BQ90	KLHDC3
AF-Q9UNW8-F1-model_v4_0_pocket23_9_complex_refined_	3.59	Q9UNW8	Q9UNW8	GPR132
AF-Q9NS85-F1-model_v4_0_pocket18_3_complex_refined_	3.59	Q9NS85	Q9NS85	CA10
AF-O75159-F1-model_v4_0_pocket3_4_complex_refined_	3.59	O75159	O75159	SOCS5
AF-Q7RTM1-F1-model_v4_0_pocket2_2_complex_refined_	3.59	Q7RTM1	Q7RTM1	OTOP1
AF-Q5T447-F1-model_v4_0_pocket8_6_complex_refined_	3.59	Q5T447	Q5T447	HECTD3
AF-P25098-F1-model_v4_0_pocket32_0_complex_refined_	3.58	P25098	P25098	GRK2
AF-P35221-F1-model_v4_0_pocket23_6_complex_refined_	3.58	P35221	P35221	CTNNA1
AF-P06737-F1-model_v4_0_pocket24_4_complex_refined_	3.58	P06737	P06737	PYGL
AF-Q8IXI2-F1-model_v4_0_pocket4_4_complex_refined_	3.58	Q8IXI2	Q8IXI2	RHOT1
AF-Q9BZC7-F1-model_v4_1_pocket42_6_complex_	3.58	Q9BZC7	Q9BZC7	ABCA2
AF-Q8WUF5-F1-model_v4_0_pocket8_3_complex_	3.58	Q8WUF5	Q8WUF5	PPP1R13L
AF-Q8IWF2-F1-model_v4_0_pocket10_1_complex_refined_	3.58	Q8IWF2	Q8IWF2	FOXRED2
AF-Q14147-F1-model_v4_0_pocket2_0_complex_refined_	3.58	Q14147	Q14147	DHX34
AF-P0C881-F1-model_v4_1_pocket18_2_complex_refined_	3.58	P0C881	P0C881	RSPH10B
AF-Q9HCC0-F1-model_v4_0_pocket21_6_complex_refined_	3.58	Q9HCC0	Q9HCC0	MCCC2
AF-Q8WWZ7-F1-model_v4_0_pocket56_1_complex_refined_	3.58	Q8WWZ7	Q8WWZ7	ABCA5
AF-O95487-F1-model_v4_0_pocket27_5_complex_refined_	3.58	O95487	O95487	SEC24B
AF-P14210-F1-model_v4_1_pocket2_3_complex_refined_	3.58	P14210	P14210	HGF
AF-Q8NBT0-F1-model_v4_0_pocket10_6_complex_refined_	3.58	Q8NBT0	Q8NBT0	POC1A
AF-Q4G0A6-F1-model_v4_0_pocket7_6_complex_refined_	3.58	Q4G0A6	Q4G0A6	MINDY4
AF-P06730-F1-model_v4_0_pocket2_4_complex_refined_	3.58	P06730	P06730	EIF4E
AF-Q2PPJ7-F1-model_v4_0_pocket70_1_complex_	3.58	Q2PPJ7	Q2PPJ7	RALGAPA2
AF-A1L167-F1-model_v4_0_pocket1_9_complex_refined_	3.58	A1L167	A1L167	UBE2QL1
AF-Q99567-F1-model_v4_0_pocket39_5_complex_refined_	3.58	Q99567	Q99567	NUP88
AF-O43151-F1-model_v4_0_pocket31_9_complex_refined_	3.57	O43151	O43151	TET3
AF-Q14832-F1-model_v4_0_pocket2_2_complex_refined_	3.57	Q14832	Q14832	GRM3
AF-P41252-F1-model_v4_0_pocket44_7_complex_refined_	3.57	P41252	P41252	IARS1
AF-Q504Y3-F1-model_v4_0_pocket1_9_complex_	3.57	Q504Y3	Q504Y3	ZCWPW2
AF-Q5QP82-F1-model_v4_0_pocket22_2_complex_refined_	3.57	Q5QP82	Q5QP82	DCAF10
AF-Q15283-F1-model_v4_0_pocket54_0_complex_refined_	3.57	Q15283	Q15283	RASA2
AF-Q9Y698-F1-model_v4_0_pocket10_7_complex_refined_	3.57	Q9Y698	Q9Y698	CACNG2
AF-O15013-F1-model_v4_0_pocket25_1_complex_refined_	3.57	O15013	O15013	ARHGEF10
AF-P34913-F1-model_v4_0_pocket24_5_complex_	3.57	P34913	P34913	EPHX2
AF-Q8N5R6-F1-model_v4_0_pocket1_1_complex_	3.57	Q8N5R6	Q8N5R6	CCDC33
AF-P17693-F1-model_v4_0_pocket15_4_complex_	3.57	P17693	P17693	HLA-G
AF-A8K2U0-F1-model_v4_1_pocket1_2_complex_refined_	3.56	A8K2U0	A8K2U0	A2ML1
AF-O15209-F1-model_v4_0_pocket1_5_complex_refined_	3.56	O15209	O15209	ZBTB22
AF-P08684-F1-model_v4_0_pocket15_6_complex_refined_	3.56	P08684	P08684	CYP3A4
AF-Q9HCE0-F1-model_v4_1_pocket16_5_complex_refined_	3.56	Q9HCE0	Q9HCE0	EPG5
AF-Q504Y3-F1-model_v4_0_pocket1_0_complex_	3.56	Q504Y3	Q504Y3	ZCWPW2
AF-A4FU69-F1-model_v4_0_pocket25_1_complex_	3.56	A4FU69	A4FU69	EFCAB5
AF-Q70Z35-F1-model_v4_0_pocket42_2_complex_	3.56	Q70Z35	Q70Z35	PREX2
AF-P55201-F1-model_v4_0_pocket9_9_complex_refined_	3.56	P55201	P55201	BRPF1
AF-Q15833-F1-model_v4_0_pocket7_3_complex_refined_	3.56	Q15833	Q15833	STXBP2
AF-P35408-F1-model_v4_0_pocket10_8_complex_refined_	3.56	P35408	P35408	PTGER4
AF-Q9H6R3-F1-model_v4_0_pocket33_7_complex_	3.56	Q9H6R3	Q9H6R3	ACSS3
AF-O60861-F1-model_v4_0_pocket5_2_complex_refined_	3.56	O60861	O60861	GAS7
AF-Q9Y2I7-F1-model_v4_0_pocket68_9_complex_refined_	3.56	Q9Y2I7	Q9Y2I7	PIKFYVE
AF-O14578-F1-model_v4_1_pocket26_6_complex_refined_	3.56	O14578	O14578	CIT
AF-Q66K64-F1-model_v4_0_pocket12_6_complex_refined_	3.55	Q66K64	Q66K64	DCAF15
AF-Q14689-F1-model_v4_1_pocket4_1_complex_refined_	3.55	Q14689	Q14689	DIP2A
AF-Q8WYR1-F1-model_v4_0_pocket15_2_complex_	3.55	Q8WYR1	Q8WYR1	PIK3R5
AF-Q6NUM6-F1-model_v4_0_pocket7_8_complex_	3.55	Q6NUM6	Q6NUM6	TYW1B
AF-Q9HBI0-F1-model_v4_1_pocket1_7_complex_refined_	3.55	Q9HBI0	Q9HBI0	PARVG
AF-Q14108-F1-model_v4_0_pocket27_3_complex_refined_	3.55	Q14108	Q14108	SCARB2
AF-Q9ULT8-F1-model_v4_0_pocket36_3_complex_refined_	3.55	Q9ULT8	Q9ULT8	HECTD1
AF-P53992-F1-model_v4_0_pocket45_5_complex_refined_	3.55	P53992	P53992	SEC24C
AF-P21281-F1-model_v4_0_pocket15_4_complex_refined_	3.55	P21281	P21281	ATP6V1B2
AF-Q6XPR3-F1-model_v4_0_pocket5_3_complex_refined_	3.55	Q6XPR3	Q6XPR3	RPTN
AF-Q8TED0-F1-model_v4_0_pocket32_2_complex_refined_	3.55	Q8TED0	Q8TED0	UTP15
AF-Q92887-F1-model_v4_0_pocket85_0_complex_refined_	3.55	Q92887	Q92887	ABCC2
AF-Q5S007-F1-model_v4_0_pocket2_9_complex_refined_	3.55	Q5S007	Q5S007	LRRK2
AF-Q99567-F1-model_v4_0_pocket39_2_complex_refined_	3.55	Q99567	Q99567	NUP88
AF-Q3B7T1-F1-model_v4_0_pocket8_8_complex_refined_	3.55	Q3B7T1	Q3B7T1	EDRF1
AF-Q14C86-F1-model_v4_0_pocket23_0_complex_refined_	3.55	Q14C86	Q14C86	GAPVD1
AF-P51116-F1-model_v4_0_pocket6_3_complex_refined_	3.54	P51116	P51116	FXR2
AF-O60563-F1-model_v4_0_pocket2_7_complex_refined_	3.54	O60563	O60563	CCNT1
AF-Q96RT1-F1-model_v4_0_pocket18_1_complex_refined_	3.54	Q96RT1	Q96RT1	ERBIN
AF-P34913-F1-model_v4_0_pocket24_6_complex_	3.54	P34913	P34913	EPHX2
AF-Q7KZN9-F1-model_v4_0_pocket11_5_complex_refined_	3.54	Q7KZN9	Q7KZN9	COX15
AF-Q16831-F1-model_v4_0_pocket4_6_complex_refined_	3.54	Q16831	Q16831	UPP1
AF-Q9H3S1-F1-model_v4_0_pocket24_9_complex_refined_	3.54	Q9H3S1	Q9H3S1	SEMA4A
AF-Q9NVH2-F1-model_v4_0_pocket14_8_complex_refined_	3.54	Q9NVH2	Q9NVH2	INTS7
AF-A5LHX3-F1-model_v4_0_pocket11_4_complex_refined_	3.54	A5LHX3	A5LHX3	PSMB11
AF-Q99758-F1-model_v4_0_pocket72_8_complex_refined_	3.53	Q99758	Q99758	ABCA3
AF-Q9UPR0-F1-model_v4_0_pocket18_5_complex_refined_	3.53	Q9UPR0	Q9UPR0	PLCL2
AF-O60583-F1-model_v4_0_pocket1_7_complex_refined_	3.53	O60583	O60583	CCNT2
AF-Q9Y653-F1-model_v4_1_pocket22_2_complex_refined_	3.53	Q9Y653	Q9Y653	ADGRG1
AF-O75191-F1-model_v4_0_pocket16_6_complex_refined_	3.53	O75191	O75191	XYLB
AF-P55198-F1-model_v4_0_pocket1_6_complex_refined_	3.53	P55198	P55198	MLLT6
AF-Q8TC36-F1-model_v4_0_pocket2_2_complex_refined_	3.53	Q8TC36	Q8TC36	SUN5
AF-Q9NVH2-F1-model_v4_0_pocket14_9_complex_	3.53	Q9NVH2	Q9NVH2	INTS7
AF-Q9NVH2-F1-model_v4_0_pocket14_8_complex_	3.53	Q9NVH2	Q9NVH2	INTS7
AF-Q9BRP7-F1-model_v4_0_pocket14_3_complex_refined_	3.53	Q9BRP7	Q9BRP7	FDXACB1
AF-Q86V87-F1-model_v4_0_pocket40_4_complex_	3.53	Q86V87	Q86V87	FHIP2B
AF-A5PLK6-F1-model_v4_0_pocket2_6_complex_refined_	3.53	A5PLK6	A5PLK6	RGSL1
AF-Q92847-F1-model_v4_0_pocket19_4_complex_refined_	3.52	Q92847	Q92847	GHSR
AF-P35579-F1-model_v4_0_pocket13_1_complex_refined_	3.52	P35579	P35579	MYH9
AF-Q8NBK3-F1-model_v4_0_pocket1_8_complex_refined_	3.52	Q8NBK3	Q8NBK3	SUMF1
AF-Q86Y56-F1-model_v4_0_pocket39_0_complex_refined_	3.52	Q86Y56	Q86Y56	DNAAF5
AF-Q9HBH9-F1-model_v4_0_pocket9_1_complex_refined_	3.52	Q9HBH9	Q9HBH9	MKNK2
AF-P34913-F1-model_v4_0_pocket24_0_complex_refined_	3.52	P34913	P34913	EPHX2
AF-O14595-F1-model_v4_0_pocket1_9_complex_refined_	3.52	O14595	O14595	CTDSP2
AF-Q96K78-F1-model_v4_1_pocket7_6_complex_refined_	3.52	Q96K78	Q96K78	ADGRG7
AF-P42356-F1-model_v4_0_pocket83_8_complex_refined_	3.52	P42356	P42356	PI4KA
AF-Q9NYL4-F1-model_v4_0_pocket1_1_complex_	3.52	Q9NYL4	Q9NYL4	FKBP11
AF-Q9Y5Y6-F1-model_v4_1_pocket11_4_complex_	3.52	Q9Y5Y6	Q9Y5Y6	ST14
AF-O95696-F1-model_v4_2_pocket2_3_complex_	3.52	O95696	O95696	BRD1
AF-P08254-F1-model_v4_1_pocket10_5_complex_refined_	3.52	P08254	P08254	MMP3
AF-P68036-F1-model_v4_0_pocket5_0_complex_	3.52	P68036	P68036	UBE2L3
AF-P42684-F1-model_v4_0_pocket3_3_complex_refined_	3.52	P42684	P42684	ABL2
AF-O15438-F1-model_v4_0_pocket79_7_complex_	3.51	O15438	O15438	ABCC3
AF-Q4G0N8-F1-model_v4_2_pocket15_8_complex_refined_	3.51	Q4G0N8	Q4G0N8	SLC9C1
AF-O60704-F1-model_v4_0_pocket16_7_complex_refined_	3.51	O60704	O60704	TPST2
AF-Q9UP52-F1-model_v4_0_pocket20_7_complex_	3.51	Q9UP52	Q9UP52	TFR2
AF-O60882-F1-model_v4_1_pocket8_0_complex_	3.51	O60882	O60882	MMP20
AF-O75191-F1-model_v4_0_pocket16_3_complex_refined_	3.51	O75191	O75191	XYLB
AF-Q9P2S5-F1-model_v4_0_pocket11_3_complex_refined_	3.51	Q9P2S5	Q9P2S5	WRAP73
AF-P14555-F1-model_v4_0_pocket7_2_complex_refined_	3.51	P14555	P14555	PLA2G2A
AF-Q9NYL5-F1-model_v4_0_pocket18_1_complex_	3.51	Q9NYL5	Q9NYL5	CYP39A1
AF-Q7RTY7-F1-model_v4_0_pocket11_2_complex_refined_	3.51	Q7RTY7	Q7RTY7	OVCH1
AF-Q8WV83-F1-model_v4_0_pocket31_4_complex_	3.51	Q8WV83	Q8WV83	SLC35F5
AF-Q9H9T3-F1-model_v4_0_pocket39_8_complex_	3.51	Q9H9T3	Q9H9T3	ELP3
AF-Q9NVR7-F1-model_v4_0_pocket21_3_complex_refined_	3.5	Q9NVR7	Q9NVR7	TBCCD1
AF-Q8TE82-F1-model_v4_2_pocket2_2_complex_refined_	3.5	Q8TE82	Q8TE82	SH3TC1
AF-Q9P273-F1-model_v4_1_pocket4_1_complex_refined_	3.5	Q9P273	Q9P273	TENM3
AF-Q8IYL2-F1-model_v4_0_pocket7_2_complex_refined_	3.5	Q8IYL2	Q8IYL2	TRMT44
AF-Q8N122-F1-model_v4_1_pocket12_0_complex_refined_	3.5	Q8N122	Q8N122	RPTOR
AF-Q68DD2-F1-model_v4_0_pocket51_7_complex_refined_	3.5	Q68DD2	Q68DD2	PLA2G4F
AF-Q8TEV9-F1-model_v4_1_pocket3_7_complex_	3.5	Q8TEV9	Q8TEV9	SMCR8
AF-Q13822-F1-model_v4_0_pocket57_8_complex_refined_	3.5	Q13822	Q13822	ENPP2
AF-Q96AY3-F1-model_v4_0_pocket7_1_complex_	3.5	Q96AY3	Q96AY3	FKBP10
AF-P48029-F1-model_v4_0_pocket19_7_complex_refined_	3.5	P48029	P48029	SLC6A8
AF-Q8NHA8-F1-model_v4_0_pocket5_9_complex_refined_	3.5	Q8NHA8	Q8NHA8	OR1F12P
AF-A5LHX3-F1-model_v4_0_pocket11_0_complex_	3.5	A5LHX3	A5LHX3	PSMB11
AF-Q86XK2-F1-model_v4_0_pocket1_1_complex_refined_	3.5	Q86XK2	Q86XK2	FBXO11
AF-Q9Y2G9-F1-model_v4_0_pocket15_5_complex_refined_	3.49	Q9Y2G9	Q9Y2G9	SBNO2
AF-P62942-F1-model_v4_0_pocket1_5_complex_refined_	3.49	P62942	P62942	FKBP1A
AF-Q14573-F1-model_v4_2_pocket9_2_complex_refined_	3.49	Q14573	Q14573	ITPR3
AF-Q16820-F1-model_v4_0_pocket10_8_complex_refined_	3.49	Q16820	Q16820	MEP1B
AF-P12821-F1-model_v4_1_pocket29_6_complex_refined_	3.49	P12821	P12821	ACE
AF-Q9UH36-F1-model_v4_0_pocket14_6_complex_refined_	3.49	Q9UH36	Q9UH36	SRRD
AF-Q8NDX1-F1-model_v4_0_pocket18_1_complex_refined_	3.49	Q8NDX1	Q8NDX1	PSD4
AF-Q8TBB5-F1-model_v4_0_pocket34_8_complex_	3.49	Q8TBB5	Q8TBB5	KLHDC4
AF-Q9UP52-F1-model_v4_0_pocket20_4_complex_	3.49	Q9UP52	Q9UP52	TFR2
AF-Q7Z3Z4-F1-model_v4_0_pocket24_9_complex_refined_	3.49	Q7Z3Z4	Q7Z3Z4	PIWIL4
AF-P42898-F1-model_v4_0_pocket32_0_complex_refined_	3.49	P42898	P42898	MTHFR
AF-P62508-F1-model_v4_0_pocket1_5_complex_refined_	3.49	P62508	P62508	ESRRG
AF-Q3ZCN5-F1-model_v4_1_pocket15_9_complex_refined_	3.49	Q3ZCN5	Q3ZCN5	OTOGL
AF-O95342-F1-model_v4_0_pocket85_4_complex_refined_	3.49	O95342	O95342	ABCB11
AF-Q9Y5Y6-F1-model_v4_1_pocket11_9_complex_	3.49	Q9Y5Y6	Q9Y5Y6	ST14
AF-P02760-F1-model_v4_0_pocket8_3_complex_refined_	3.48	P02760	P02760	AMBP
AF-Q9P275-F1-model_v4_0_pocket13_7_complex_refined_	3.48	Q9P275	Q9P275	USP36
AF-Q9NVH2-F1-model_v4_0_pocket14_1_complex_refined_	3.48	Q9NVH2	Q9NVH2	INTS7
AF-Q9BZH6-F1-model_v4_0_pocket45_7_complex_refined_	3.48	Q9BZH6	Q9BZH6	WDR11
AF-Q8IYP2-F1-model_v4_0_pocket6_2_complex_refined_	3.48	Q8IYP2	Q8IYP2	PRSS58
AF-Q9P2G1-F1-model_v4_0_pocket1_1_complex_refined_	3.48	Q9P2G1	Q9P2G1	ANKIB1
AF-Q9BRP7-F1-model_v4_0_pocket14_0_complex_refined_	3.48	Q9BRP7	Q9BRP7	FDXACB1
AF-Q96SZ5-F1-model_v4_0_pocket5_7_complex_refined_	3.48	Q96SZ5	Q96SZ5	ADO
AF-Q9P275-F1-model_v4_0_pocket1_3_complex_refined_	3.48	Q9P275	Q9P275	USP36
AF-Q15269-F1-model_v4_0_pocket26_6_complex_refined_	3.48	Q15269	Q15269	PWP2
AF-Q9C0H5-F1-model_v4_1_pocket1_5_complex_refined_	3.48	Q9C0H5	Q9C0H5	ARHGAP39
AF-P49019-F1-model_v4_0_pocket1_4_complex_refined_	3.48	P49019	P49019	HCAR3
AF-Q9NQ66-F1-model_v4_0_pocket48_6_complex_refined_	3.48	Q9NQ66	Q9NQ66	PLCB1
AF-O94901-F1-model_v4_0_pocket2_8_complex_refined_	3.48	O94901	O94901	SUN1
AF-Q6NUM6-F1-model_v4_0_pocket2_2_complex_	3.48	Q6NUM6	Q6NUM6	TYW1B
AF-Q9BXP8-F1-model_v4_2_pocket4_0_complex_refined_	3.48	Q9BXP8	Q9BXP8	PAPPA2
AF-P18433-F1-model_v4_0_pocket28_4_complex_refined_	3.48	P18433	P18433	PTPRA
AF-O00555-F1-model_v4_0_pocket19_1_complex_refined_	3.48	O00555	O00555	CACNA1A
AF-Q8NB91-F1-model_v4_0_pocket21_8_complex_	3.48	Q8NB91	Q8NB91	FANCB
AF-Q86VS3-F1-model_v4_0_pocket24_0_complex_refined_	3.48	Q86VS3	Q86VS3	IQCH
AF-Q9NYI0-F1-model_v4_1_pocket11_8_complex_refined_	3.48	Q9NYI0	Q9NYI0	PSD3
AF-P0C881-F1-model_v4_1_pocket18_5_complex_refined_	3.48	P0C881	P0C881	RSPH10B
AF-Q9UJX2-F1-model_v4_0_pocket10_7_complex_refined_	3.47	Q9UJX2	Q9UJX2	CDC23
AF-Q9BZH6-F1-model_v4_0_pocket45_8_complex_	3.47	Q9BZH6	Q9BZH6	WDR11
AF-Q9UNA3-F1-model_v4_0_pocket17_4_complex_refined_	3.47	Q9UNA3	Q9UNA3	A4GNT
AF-P50120-F1-model_v4_0_pocket2_8_complex_refined_	3.47	P50120	P50120	RBP2
AF-Q96TA1-F1-model_v4_0_pocket31_6_complex_	3.47	Q96TA1	Q96TA1	NIBAN2
AF-Q9UHX3-F1-model_v4_0_pocket13_6_complex_	3.47	Q9UHX3	Q9UHX3	ADGRE2
AF-Q96TA1-F1-model_v4_0_pocket31_7_complex_	3.47	Q96TA1	Q96TA1	NIBAN2
AF-Q6ZPD9-F1-model_v4_0_pocket2_0_complex_refined_	3.47	Q6ZPD9	Q6ZPD9	DPY19L3
AF-P08912-F1-model_v4_0_pocket28_8_complex_	3.47	P08912	P08912	CHRM5
AF-Q9UP52-F1-model_v4_0_pocket20_2_complex_	3.47	Q9UP52	Q9UP52	TFR2
AF-A8TX70-F1-model_v4_1_pocket26_7_complex_refined_	3.47	A8TX70	A8TX70	COL6A5
AF-Q9UL51-F1-model_v4_0_pocket48_7_complex_	3.47	Q9UL51	Q9UL51	HCN2
AF-Q9HCQ5-F1-model_v4_0_pocket20_8_complex_refined_	3.47	Q9HCQ5	Q9HCQ5	GALNT9
AF-Q96DX4-F1-model_v4_0_pocket13_2_complex_refined_	3.47	Q96DX4	Q96DX4	RSPRY1
AF-P0DPD6-F1-model_v4_0_pocket7_8_complex_refined_	3.47	P0DPD6	P0DPD6	ECE2
AF-Q9NVH2-F1-model_v4_0_pocket14_7_complex_	3.47	Q9NVH2	Q9NVH2	INTS7
AF-Q13233-F1-model_v4_0_pocket7_4_complex_refined_	3.47	Q13233	Q13233	MAP3K1
AF-Q9NUT2-F1-model_v4_0_pocket44_6_complex_refined_	3.47	Q9NUT2	Q9NUT2	ABCB8
AF-Q9BXN2-F1-model_v4_0_pocket5_2_complex_refined_	3.47	Q9BXN2	Q9BXN2	CLEC7A
AF-O00418-F1-model_v4_0_pocket19_0_complex_refined_	3.47	O00418	O00418	EEF2K
AF-Q96DG6-F1-model_v4_0_pocket1_8_complex_refined_	3.47	Q96DG6	Q96DG6	CMBL
AF-Q8TB22-F1-model_v4_0_pocket30_5_complex_refined_	3.47	Q8TB22	Q8TB22	SPATA20
AF-Q8NB46-F1-model_v4_1_pocket3_9_complex_refined_	3.47	Q8NB46	Q8NB46	ANKRD52
AF-Q15761-F1-model_v4_0_pocket13_6_complex_refined_	3.47	Q15761	Q15761	NPY5R
AF-Q15878-F1-model_v4_0_pocket121_8_complex_refined_	3.47	Q15878	Q15878	CACNA1E
AF-Q504Y3-F1-model_v4_0_pocket1_3_complex_	3.47	Q504Y3	Q504Y3	ZCWPW2
AF-Q9UNW8-F1-model_v4_0_pocket21_4_complex_	3.46	Q9UNW8	Q9UNW8	GPR132
AF-P55085-F1-model_v4_0_pocket1_0_complex_refined_	3.46	P55085	P55085	F2RL1
AF-Q8NGC4-F1-model_v4_0_pocket1_1_complex_refined_	3.46	Q8NGC4	Q8NGC4	OR10G3
AF-Q15036-F1-model_v4_0_pocket27_0_complex_refined_	3.46	Q15036	Q15036	SNX17
AF-A0A0B4J280-F1-model_v4_0_pocket1_5_complex_refined_	3.46	A0A0B4J280	A0A0B4J280	TRAV40
AF-Q9Y2K2-F1-model_v4_0_pocket2_6_complex_refined_	3.46	Q9Y2K2	Q9Y2K2	SIK3
AF-Q9P2Q2-F1-model_v4_0_pocket10_6_complex_	3.46	Q9P2Q2	Q9P2Q2	FRMD4A
AF-B2RXH4-F1-model_v4_0_pocket1_2_complex_	3.46	B2RXH4	B2RXH4	BTBD18
AF-P08172-F1-model_v4_0_pocket22_1_complex_	3.46	P08172	P08172	CHRM2
AF-O75747-F1-model_v4_0_pocket82_6_complex_	3.46	O75747	O75747	PIK3C2G
AF-Q8TC44-F1-model_v4_0_pocket6_3_complex_refined_	3.46	Q8TC44	Q8TC44	POC1B
AF-Q6AZZ1-F1-model_v4_0_pocket4_4_complex_refined_	3.46	Q6AZZ1	Q6AZZ1	TRIM68
AF-Q8N4N3-F1-model_v4_0_pocket16_4_complex_refined_	3.46	Q8N4N3	Q8N4N3	KLHL36
AF-Q93038-F1-model_v4_0_pocket4_8_complex_	3.46	Q93038	Q93038	TNFRSF25
AF-Q92729-F1-model_v4_0_pocket11_9_complex_refined_	3.46	Q92729	Q92729	PTPRU
AF-Q9BQT9-F1-model_v4_0_pocket25_1_complex_refined_	3.46	Q9BQT9	Q9BQT9	CLSTN3
AF-O60563-F1-model_v4_0_pocket2_6_complex_	3.46	O60563	O60563	CCNT1
AF-Q8IZU8-F1-model_v4_0_pocket57_3_complex_	3.46	Q8IZU8	Q8IZU8	DSEL
AF-Q9Y4F9-F1-model_v4_0_pocket28_5_complex_refined_	3.46	Q9Y4F9	Q9Y4F9	RIPOR2
AF-Q8NDW8-F1-model_v4_1_pocket6_8_complex_refined_	3.46	Q8NDW8	Q8NDW8	TTC21A
AF-Q7Z3J3-F1-model_v4_0_pocket24_3_complex_refined_	3.46	Q7Z3J3	Q7Z3J3	RGPD4
AF-P59922-F1-model_v4_0_pocket1_6_complex_refined_	3.46	P59922	P59922	OR2B8
AF-Q08462-F1-model_v4_1_pocket34_6_complex_refined_	3.46	Q08462	Q08462	ADCY2
AF-Q9NVD3-F1-model_v4_0_pocket8_3_complex_refined_	3.46	Q9NVD3	Q9NVD3	SETD4
AF-Q9Y2J2-F1-model_v4_0_pocket17_8_complex_refined_	3.46	Q9Y2J2	Q9Y2J2	EPB41L3
AF-Q9NV23-F1-model_v4_0_pocket1_1_complex_refined_	3.46	Q9NV23	Q9NV23	OLAH
AF-Q504Y3-F1-model_v4_0_pocket1_1_complex_	3.46	Q504Y3	Q504Y3	ZCWPW2
AF-Q9Y217-F1-model_v4_0_pocket31_0_complex_refined_	3.45	Q9Y217	Q9Y217	MTMR6
AF-Q8WXH5-F1-model_v4_0_pocket5_6_complex_refined_	3.45	Q8WXH5	Q8WXH5	SOCS4
AF-P53992-F1-model_v4_0_pocket7_5_complex_	3.45	P53992	P53992	SEC24C
AF-Q5T0T0-F1-model_v4_0_pocket1_9_complex_refined_	3.45	Q5T0T0	Q5T0T0	MARCHF8
AF-Q9H9S4-F1-model_v4_0_pocket3_8_complex_refined_	3.45	Q9H9S4	Q9H9S4	CAB39L
AF-Q9NYL4-F1-model_v4_0_pocket1_8_complex_refined_	3.45	Q9NYL4	Q9NYL4	FKBP11
AF-Q9UIX4-F1-model_v4_0_pocket4_0_complex_refined_	3.45	Q9UIX4	Q9UIX4	KCNG1
AF-P27169-F1-model_v4_0_pocket2_3_complex_refined_	3.45	P27169	P27169	PON1
AF-Q5JUK3-F1-model_v4_0_pocket5_9_complex_refined_	3.45	Q5JUK3	Q5JUK3	KCNT1
AF-Q7L5D6-F1-model_v4_0_pocket6_0_complex_refined_	3.45	Q7L5D6	Q7L5D6	GET4
AF-P32246-F1-model_v4_0_pocket1_0_complex_refined_	3.45	P32246	P32246	CCR1
AF-Q5VWQ0-F1-model_v4_0_pocket16_2_complex_refined_	3.45	Q5VWQ0	Q5VWQ0	RSBN1
AF-Q3KRB8-F1-model_v4_0_pocket8_0_complex_refined_	3.45	Q3KRB8	Q3KRB8	ARHGAP11B
AF-O00182-F1-model_v4_0_pocket3_3_complex_refined_	3.45	O00182	O00182	LGALS9
AF-P05771-F1-model_v4_2_pocket3_2_complex_refined_	3.45	P05771	P05771	PRKCB
AF-Q9NX61-F1-model_v4_0_pocket19_6_complex_refined_	3.45	Q9NX61	Q9NX61	TMEM161A
AF-Q9Y226-F1-model_v4_0_pocket20_7_complex_refined_	3.45	Q9Y226	Q9Y226	SLC22A13
AF-Q9BQI4-F1-model_v4_0_pocket1_2_complex_	3.45	Q9BQI4	Q9BQI4	CCDC3
AF-A6NKB5-F1-model_v4_0_pocket42_1_complex_refined_	3.45	A6NKB5	A6NKB5	PCNX2
AF-Q13402-F1-model_v4_1_pocket20_2_complex_refined_	3.45	Q13402	Q13402	MYO7A
AF-Q68DL7-F1-model_v4_0_pocket13_3_complex_	3.45	Q68DL7	Q68DL7	C18orf63
AF-Q8NGT5-F1-model_v4_0_pocket14_7_complex_refined_	3.45	Q8NGT5	Q8NGT5	OR9A2
AF-Q12789-F1-model_v4_0_pocket30_9_complex_refined_	3.45	Q12789	Q12789	GTF3C1
AF-Q5XXA6-F1-model_v4_0_pocket57_5_complex_refined_	3.45	Q5XXA6	Q5XXA6	ANO1
AF-Q96L34-F1-model_v4_0_pocket17_7_complex_	3.45	Q96L34	Q96L34	MARK4
AF-Q6UWX4-F1-model_v4_0_pocket3_7_complex_refined_	3.45	Q6UWX4	Q6UWX4	HHIPL2
AF-Q8WU03-F1-model_v4_0_pocket14_9_complex_	3.44	Q8WU03	Q8WU03	GLYATL2
AF-Q15542-F1-model_v4_0_pocket40_5_complex_refined_	3.44	Q15542	Q15542	TAF5
AF-Q9H6U6-F1-model_v4_0_pocket28_3_complex_refined_	3.44	Q9H6U6	Q9H6U6	BCAS3
AF-Q8NB91-F1-model_v4_0_pocket21_2_complex_refined_	3.44	Q8NB91	Q8NB91	FANCB
AF-Q8TDU6-F1-model_v4_0_pocket12_6_complex_refined_	3.44	Q8TDU6	Q8TDU6	GPBAR1
AF-P16520-F1-model_v4_0_pocket9_5_complex_refined_	3.44	P16520	P16520	GNB3
AF-A0A1W2PR95-F1-model_v4_0_pocket1_1_complex_refined_	3.44	A0A1W2PR95	A0A1W2PR95	IGBP1C
AF-Q9P212-F1-model_v4_2_pocket1_5_complex_refined_	3.44	Q9P212	Q9P212	PLCE1
AF-Q9UBL9-F1-model_v4_0_pocket10_8_complex_refined_	3.44	Q9UBL9	Q9UBL9	P2RX2
AF-Q9Y5Y6-F1-model_v4_1_pocket11_0_complex_	3.44	Q9Y5Y6	Q9Y5Y6	ST14
AF-O95747-F1-model_v4_0_pocket15_7_complex_refined_	3.44	O95747	O95747	OXSR1
AF-P37059-F1-model_v4_0_pocket18_9_complex_refined_	3.44	P37059	P37059	HSD17B2
AF-O95428-F1-model_v4_0_pocket11_3_complex_refined_	3.44	O95428	O95428	PAPLN
AF-P0DTE0-F1-model_v4_0_pocket25_7_complex_	3.44	P0DTE0	P0DTE0	TAS2R36
AF-Q08477-F1-model_v4_0_pocket5_7_complex_refined_	3.44	Q08477	Q08477	CYP4F3
AF-Q8N4M1-F1-model_v4_0_pocket17_4_complex_	3.44	Q8N4M1	Q8N4M1	SLC44A3
AF-O96018-F1-model_v4_0_pocket2_9_complex_	3.44	O96018	O96018	APBA3
AF-Q8TDY8-F1-model_v4_0_pocket13_7_complex_refined_	3.44	Q8TDY8	Q8TDY8	IGDCC4
AF-Q8TE59-F1-model_v4_1_pocket1_6_complex_refined_	3.44	Q8TE59	Q8TE59	ADAMTS19
AF-Q15782-F1-model_v4_0_pocket6_2_complex_refined_	3.44	Q15782	Q15782	CHI3L2
AF-Q9Y6A2-F1-model_v4_0_pocket1_1_complex_	3.43	Q9Y6A2	Q9Y6A2	CYP46A1
AF-Q6JEL2-F1-model_v4_0_pocket12_6_complex_refined_	3.43	Q6JEL2	Q6JEL2	KLHL10
AF-Q96MU7-F1-model_v4_0_pocket5_1_complex_refined_	3.43	Q96MU7	Q96MU7	YTHDC1
AF-Q969Y2-F1-model_v4_0_pocket12_3_complex_	3.43	Q969Y2	Q969Y2	GTPBP3
AF-Q6IQ20-F1-model_v4_0_pocket5_5_complex_	3.43	Q6IQ20	Q6IQ20	NAPEPLD
AF-Q9Y6J0-F1-model_v4_1_pocket11_8_complex_refined_	3.43	Q9Y6J0	Q9Y6J0	CABIN1
AF-Q86VV8-F1-model_v4_1_pocket31_2_complex_refined_	3.43	Q86VV8	Q86VV8	RTTN
AF-P09543-F1-model_v4_0_pocket24_9_complex_	3.43	P09543	P09543	CNP
AF-Q9H2C0-F1-model_v4_0_pocket20_9_complex_refined_	3.43	Q9H2C0	Q9H2C0	GAN
AF-Q15063-F1-model_v4_0_pocket4_6_complex_refined_	3.43	Q15063	Q15063	POSTN
AF-P0DN79-F1-model_v4_0_pocket11_0_complex_refined_	3.43	P0DN79	P0DN79	#N/A
AF-Q7Z7M1-F1-model_v4_0_pocket4_5_complex_refined_	3.43	Q7Z7M1	Q7Z7M1	ADGRD2
AF-Q92608-F1-model_v4_2_pocket3_0_complex_	3.43	Q92608	Q92608	DOCK2
AF-P43304-F1-model_v4_0_pocket15_8_complex_refined_	3.43	P43304	P43304	GPD2
AF-P26045-F1-model_v4_1_pocket17_2_complex_refined_	3.43	P26045	P26045	PTPN3
AF-Q9UL51-F1-model_v4_0_pocket48_1_complex_	3.43	Q9UL51	Q9UL51	HCN2
AF-Q9NTJ3-F1-model_v4_0_pocket34_4_complex_refined_	3.43	Q9NTJ3	Q9NTJ3	SMC4
AF-O75310-F1-model_v4_0_pocket37_4_complex_refined_	3.43	O75310	O75310	UGT2B11
AF-Q4G0N8-F1-model_v4_2_pocket15_4_complex_	3.43	Q4G0N8	Q4G0N8	SLC9C1
AF-Q6PGP7-F1-model_v4_1_pocket26_9_complex_refined_	3.43	Q6PGP7	Q6PGP7	SKIC3
AF-Q5MNV8-F1-model_v4_0_pocket34_0_complex_refined_	3.43	Q5MNV8	Q5MNV8	FBXO47
AF-Q86UA1-F1-model_v4_0_pocket31_0_complex_refined_	3.43	Q86UA1	Q86UA1	PRPF39
AF-P78363-F1-model_v4_0_pocket20_3_complex_refined_	3.43	P78363	P78363	ABCA4
AF-Q6YHU6-F1-model_v4_0_pocket28_7_complex_refined_	3.42	Q6YHU6	Q6YHU6	THADA
AF-Q6PGP7-F1-model_v4_1_pocket26_2_complex_refined_	3.42	Q6PGP7	Q6PGP7	SKIC3
AF-Q9UNH5-F1-model_v4_0_pocket7_5_complex_refined_	3.42	Q9UNH5	Q9UNH5	CDC14A
AF-Q9UIA9-F1-model_v4_1_pocket7_3_complex_	3.42	Q9UIA9	Q9UIA9	XPO7
AF-Q9BQT9-F1-model_v4_0_pocket25_7_complex_	3.42	Q9BQT9	Q9BQT9	CLSTN3
AF-P78363-F1-model_v4_0_pocket20_9_complex_refined_	3.42	P78363	P78363	ABCA4
AF-A0A2R8Y4L6-F1-model_v4_0_pocket19_7_complex_	3.42	A0A2R8Y4L6	A0A2R8Y4L6	OR5D3
AF-Q15833-F1-model_v4_0_pocket7_5_complex_refined_	3.42	Q15833	Q15833	STXBP2
AF-Q9Y217-F1-model_v4_0_pocket31_3_complex_refined_	3.42	Q9Y217	Q9Y217	MTMR6
AF-Q6MZM0-F1-model_v4_0_pocket60_6_complex_	3.42	Q6MZM0	Q6MZM0	HEPHL1
AF-O15438-F1-model_v4_0_pocket113_4_complex_	3.42	O15438	O15438	ABCC3
AF-Q8TAD2-F1-model_v4_0_pocket2_4_complex_refined_	3.42	Q8TAD2	Q8TAD2	IL17D
AF-Q5VWQ0-F1-model_v4_0_pocket16_9_complex_refined_	3.42	Q5VWQ0	Q5VWQ0	RSBN1
AF-Q7Z5Q5-F1-model_v4_0_pocket3_6_complex_refined_	3.42	Q7Z5Q5	Q7Z5Q5	POLN
AF-Q8NA29-F1-model_v4_0_pocket9_0_complex_refined_	3.42	Q8NA29	Q8NA29	MFSD2A
AF-Q9H7T0-F1-model_v4_0_pocket30_8_complex_refined_	3.42	Q9H7T0	Q9H7T0	CATSPERB
AF-Q9Y653-F1-model_v4_1_pocket22_6_complex_refined_	3.42	Q9Y653	Q9Y653	ADGRG1
AF-Q8NGC4-F1-model_v4_0_pocket1_0_complex_refined_	3.42	Q8NGC4	Q8NGC4	OR10G3
AF-O00329-F1-model_v4_0_pocket30_8_complex_refined_	3.42	O00329	O00329	PIK3CD
AF-Q6Q0C0-F1-model_v4_0_pocket7_7_complex_refined_	3.42	Q6Q0C0	Q6Q0C0	TRAF7
AF-P29728-F1-model_v4_0_pocket47_3_complex_	3.42	P29728	P29728	OAS2
AF-O95294-F1-model_v4_0_pocket38_6_complex_refined_	3.41	O95294	O95294	RASAL1
AF-Q6WRX3-F1-model_v4_0_pocket21_8_complex_refined_	3.41	Q6WRX3	Q6WRX3	ZYG11A
AF-Q6NUM6-F1-model_v4_0_pocket7_9_complex_	3.41	Q6NUM6	Q6NUM6	TYW1B
AF-P35219-F1-model_v4_0_pocket3_5_complex_refined_	3.41	P35219	P35219	CA8
AF-Q8IXI2-F1-model_v4_0_pocket13_1_complex_refined_	3.41	Q8IXI2	Q8IXI2	RHOT1
AF-O00330-F1-model_v4_0_pocket15_2_complex_refined_	3.41	O00330	O00330	PDHX
AF-Q8N8A2-F1-model_v4_1_pocket2_9_complex_	3.41	Q8N8A2	Q8N8A2	ANKRD44
AF-O95352-F1-model_v4_0_pocket23_8_complex_refined_	3.41	O95352	O95352	ATG7
AF-A5PLK6-F1-model_v4_0_pocket2_3_complex_	3.41	A5PLK6	A5PLK6	RGSL1
AF-Q7Z2W7-F1-model_v4_0_pocket37_9_complex_refined_	3.41	Q7Z2W7	Q7Z2W7	TRPM8
AF-P14618-F1-model_v4_0_pocket31_7_complex_refined_	3.41	P14618	P14618	PKM
AF-Q03169-F1-model_v4_0_pocket1_5_complex_refined_	3.41	Q03169	Q03169	TNFAIP2
AF-Q8IX04-F1-model_v4_1_pocket3_0_complex_refined_	3.41	Q8IX04	Q8IX04	UEVLD
AF-Q9H9A5-F1-model_v4_0_pocket19_4_complex_refined_	3.41	Q9H9A5	Q9H9A5	CNOT10
AF-O95786-F1-model_v4_0_pocket35_6_complex_refined_	3.41	O95786	O95786	RIGI
AF-Q9UJF2-F1-model_v4_0_pocket25_4_complex_refined_	3.41	Q9UJF2	Q9UJF2	RASAL2
AF-Q9Y217-F1-model_v4_0_pocket31_7_complex_refined_	3.41	Q9Y217	Q9Y217	MTMR6
AF-Q4KMQ2-F1-model_v4_0_pocket72_7_complex_	3.41	Q4KMQ2	Q4KMQ2	ANO6
AF-Q8TC36-F1-model_v4_0_pocket2_4_complex_refined_	3.41	Q8TC36	Q8TC36	SUN5
AF-Q8TED0-F1-model_v4_0_pocket32_5_complex_refined_	3.41	Q8TED0	Q8TED0	UTP15
AF-P46094-F1-model_v4_0_pocket18_0_complex_refined_	3.41	P46094	P46094	XCR1
AF-P82987-F1-model_v4_2_pocket3_6_complex_refined_	3.41	P82987	P82987	ADAMTSL3
AF-O15204-F1-model_v4_0_pocket8_2_complex_refined_	3.41	O15204	O15204	ADAMDEC1
AF-Q15878-F1-model_v4_0_pocket121_0_complex_	3.41	Q15878	Q15878	CACNA1E
AF-Q7Z5N4-F1-model_v4_4_pocket5_2_complex_refined_	3.41	Q7Z5N4	Q7Z5N4	SDK1
AF-Q6UWX4-F1-model_v4_0_pocket7_0_complex_	3.41	Q6UWX4	Q6UWX4	HHIPL2
AF-Q9UKW4-F1-model_v4_0_pocket4_5_complex_refined_	3.41	Q9UKW4	Q9UKW4	VAV3
AF-O95006-F1-model_v4_0_pocket13_4_complex_refined_	3.41	O95006	O95006	OR2F2
AF-P52209-F1-model_v4_0_pocket7_2_complex_refined_	3.41	P52209	P52209	PGD
AF-O95696-F1-model_v4_2_pocket2_1_complex_	3.41	O95696	O95696	BRD1
AF-Q9H3R0-F1-model_v4_1_pocket4_1_complex_refined_	3.41	Q9H3R0	Q9H3R0	KDM4C
AF-Q86UK5-F1-model_v4_0_pocket34_0_complex_	3.41	Q86UK5	Q86UK5	EVC2
AF-Q8N1T3-F1-model_v4_0_pocket14_0_complex_refined_	3.41	Q8N1T3	Q8N1T3	MYO1H
AF-Q96PN6-F1-model_v4_0_pocket11_6_complex_refined_	3.41	Q96PN6	Q96PN6	ADCY10
AF-Q9NYL4-F1-model_v4_0_pocket1_9_complex_refined_	3.41	Q9NYL4	Q9NYL4	FKBP11
AF-O95487-F1-model_v4_0_pocket27_6_complex_	3.41	O95487	O95487	SEC24B
AF-P33993-F1-model_v4_0_pocket7_7_complex_	3.41	P33993	P33993	MCM7
AF-Q8NG68-F1-model_v4_0_pocket7_4_complex_	3.41	Q8NG68	Q8NG68	TTL
AF-Q9Y623-F1-model_v4_0_pocket43_2_complex_refined_	3.4	Q9Y623	Q9Y623	MYH4
AF-P30968-F1-model_v4_0_pocket4_7_complex_refined_	3.4	P30968	P30968	GNRHR
AF-O15245-F1-model_v4_0_pocket31_2_complex_refined_	3.4	O15245	O15245	SLC22A1
AF-Q9ULM6-F1-model_v4_0_pocket15_2_complex_refined_	3.4	Q9ULM6	Q9ULM6	CNOT6
AF-P08684-F1-model_v4_0_pocket15_3_complex_refined_	3.4	P08684	P08684	CYP3A4
AF-Q92547-F1-model_v4_0_pocket19_8_complex_refined_	3.4	Q92547	Q92547	TOPBP1
AF-Q8TB92-F1-model_v4_0_pocket1_2_complex_	3.4	Q8TB92	Q8TB92	HMGCLL1
AF-Q9BX51-F1-model_v4_0_pocket6_3_complex_refined_	3.4	Q9BX51	Q9BX51	GGTLC1
AF-Q9UBN4-F1-model_v4_0_pocket2_0_complex_refined_	3.4	Q9UBN4	Q9UBN4	TRPC4
AF-Q9NV23-F1-model_v4_0_pocket1_0_complex_refined_	3.4	Q9NV23	Q9NV23	OLAH
AF-Q8WYB5-F1-model_v4_0_pocket4_4_complex_refined_	3.4	Q8WYB5	Q8WYB5	KAT6B
AF-Q96H55-F1-model_v4_0_pocket49_0_complex_	3.4	Q96H55	Q96H55	MYO19
AF-Q66K66-F1-model_v4_0_pocket1_0_complex_refined_	3.4	Q66K66	Q66K66	TMEM198
AF-Q9BZH6-F1-model_v4_0_pocket45_7_complex_	3.4	Q9BZH6	Q9BZH6	WDR11
AF-Q9UL51-F1-model_v4_0_pocket48_5_complex_	3.4	Q9UL51	Q9UL51	HCN2
AF-Q15067-F1-model_v4_0_pocket21_2_complex_	3.4	Q15067	Q15067	ACOX1
AF-Q9BZ95-F1-model_v4_0_pocket9_3_complex_	3.4	Q9BZ95	Q9BZ95	NSD3
AF-Q9ULV0-F1-model_v4_0_pocket36_3_complex_refined_	3.4	Q9ULV0	Q9ULV0	MYO5B
AF-Q12772-F1-model_v4_0_pocket32_0_complex_	3.4	Q12772	Q12772	SREBF2
AF-Q9ULD6-F1-model_v4_0_pocket14_3_complex_	3.4	Q9ULD6	Q9ULD6	INTU
AF-P31415-F1-model_v4_0_pocket19_8_complex_	3.4	P31415	P31415	CASQ1
AF-O43861-F1-model_v4_0_pocket2_4_complex_refined_	3.4	O43861	O43861	ATP9B
AF-Q99567-F1-model_v4_0_pocket39_7_complex_refined_	3.4	Q99567	Q99567	NUP88
AF-Q8IWQ3-F1-model_v4_0_pocket25_6_complex_refined_	3.4	Q8IWQ3	Q8IWQ3	BRSK2
AF-P51811-F1-model_v4_0_pocket3_0_complex_refined_	3.4	P51811	P51811	XK
AF-O60879-F1-model_v4_1_pocket19_8_complex_refined_	3.4	O60879	O60879	DIAPH2
AF-Q15111-F1-model_v4_0_pocket66_4_complex_	3.39	Q15111	Q15111	PLCL1
AF-Q70EL2-F1-model_v4_1_pocket1_7_complex_refined_	3.39	Q70EL2	Q70EL2	USP45
AF-Q9Y6N5-F1-model_v4_0_pocket3_0_complex_refined_	3.39	Q9Y6N5	Q9Y6N5	SQOR
AF-Q8NB78-F1-model_v4_0_pocket57_3_complex_refined_	3.39	Q8NB78	Q8NB78	KDM1B
AF-Q92833-F1-model_v4_0_pocket23_2_complex_refined_	3.39	Q92833	Q92833	JARID2
AF-Q6ZU64-F1-model_v4_0_pocket8_7_complex_refined_	3.39	Q6ZU64	Q6ZU64	CFAP65
AF-Q75QN2-F1-model_v4_1_pocket18_4_complex_refined_	3.39	Q75QN2	Q75QN2	INTS8
AF-Q08AI8-F1-model_v4_0_pocket27_7_complex_refined_	3.39	Q08AI8	Q08AI8	MAB21L4
AF-Q5VT97-F1-model_v4_0_pocket1_0_complex_refined_	3.39	Q5VT97	Q5VT97	SYDE2
AF-P51530-F1-model_v4_0_pocket78_8_complex_refined_	3.39	P51530	P51530	DNA2
AF-Q8IWV8-F1-model_v4_0_pocket30_9_complex_refined_	3.39	Q8IWV8	Q8IWV8	UBR2
AF-Q9NXD2-F1-model_v4_0_pocket25_1_complex_	3.39	Q9NXD2	Q9NXD2	MTMR10
AF-P35520-F1-model_v4_0_pocket20_6_complex_refined_	3.39	P35520	P35520	CBS
AF-Q8WXK1-F1-model_v4_0_pocket7_4_complex_refined_	3.39	Q8WXK1	Q8WXK1	ASB15
AF-P78363-F1-model_v4_0_pocket20_8_complex_refined_	3.39	P78363	P78363	ABCA4
AF-Q9UJ98-F1-model_v4_0_pocket36_4_complex_	3.39	Q9UJ98	Q9UJ98	STAG3
AF-Q8TDU6-F1-model_v4_0_pocket12_3_complex_refined_	3.39	Q8TDU6	Q8TDU6	GPBAR1
AF-Q8WYB5-F1-model_v4_0_pocket4_6_complex_refined_	3.39	Q8WYB5	Q8WYB5	KAT6B
AF-Q96EK5-F1-model_v4_0_pocket7_0_complex_refined_	3.39	Q96EK5	Q96EK5	KIFBP
AF-Q96Q42-F1-model_v4_1_pocket4_8_complex_refined_	3.39	Q96Q42	Q96Q42	ALS2
AF-Q5FWF4-F1-model_v4_0_pocket44_4_complex_refined_	3.39	Q5FWF4	Q5FWF4	ZRANB3
AF-Q504Y3-F1-model_v4_0_pocket1_3_complex_refined_	3.39	Q504Y3	Q504Y3	ZCWPW2
AF-Q9BZH6-F1-model_v4_0_pocket45_6_complex_refined_	3.38	Q9BZH6	Q9BZH6	WDR11
AF-Q14246-F1-model_v4_0_pocket8_5_complex_refined_	3.38	Q14246	Q14246	ADGRE1
AF-O15375-F1-model_v4_0_pocket3_7_complex_refined_	3.38	O15375	O15375	SLC16A5
AF-O75443-F1-model_v4_1_pocket6_1_complex_refined_	3.38	O75443	O75443	TECTA
AF-O75191-F1-model_v4_0_pocket16_5_complex_refined_	3.38	O75191	O75191	XYLB
AF-Q9BYW1-F1-model_v4_0_pocket27_8_complex_	3.38	Q9BYW1	Q9BYW1	SLC2A11
AF-A6NCW7-F1-model_v4_0_pocket9_3_complex_refined_	3.38	A6NCW7	A6NCW7	USP17L4
AF-Q92830-F1-model_v4_0_pocket4_0_complex_refined_	3.38	Q92830	Q92830	KAT2A
AF-Q9NV23-F1-model_v4_0_pocket1_9_complex_refined_	3.38	Q9NV23	Q9NV23	OLAH
AF-Q9H6L2-F1-model_v4_0_pocket5_1_complex_refined_	3.38	Q9H6L2	Q9H6L2	TMEM231
AF-P30876-F1-model_v4_0_pocket4_7_complex_	3.38	P30876	P30876	POLR2B
AF-A5LHX3-F1-model_v4_0_pocket5_7_complex_refined_	3.38	A5LHX3	A5LHX3	PSMB11
AF-P23276-F1-model_v4_0_pocket32_5_complex_refined_	3.38	P23276	P23276	KEL
AF-P35606-F1-model_v4_1_pocket12_1_complex_refined_	3.38	P35606	P35606	COPB2
AF-P35670-F1-model_v4_0_pocket50_4_complex_refined_	3.38	P35670	P35670	ATP7B
AF-Q13085-F1-model_v4_2_pocket33_8_complex_	3.38	Q13085	Q13085	ACACA
AF-Q96P66-F1-model_v4_0_pocket6_7_complex_refined_	3.38	Q96P66	Q96P66	GPR101
AF-P29374-F1-model_v4_0_pocket3_2_complex_refined_	3.37	P29374	P29374	ARID4A
AF-Q92791-F1-model_v4_0_pocket29_4_complex_refined_	3.37	Q92791	Q92791	P3H4
AF-Q14CM0-F1-model_v4_0_pocket20_2_complex_refined_	3.37	Q14CM0	Q14CM0	FRMPD4
AF-O14578-F1-model_v4_1_pocket26_2_complex_refined_	3.37	O14578	O14578	CIT
AF-Q8N8A2-F1-model_v4_1_pocket2_8_complex_refined_	3.37	Q8N8A2	Q8N8A2	ANKRD44
AF-Q86TV6-F1-model_v4_0_pocket38_9_complex_refined_	3.37	Q86TV6	Q86TV6	TTC7B
AF-Q9BUB5-F1-model_v4_0_pocket19_4_complex_refined_	3.37	Q9BUB5	Q9BUB5	MKNK1
AF-Q9UJ98-F1-model_v4_0_pocket36_0_complex_	3.37	Q9UJ98	Q9UJ98	STAG3
AF-Q9ULV0-F1-model_v4_0_pocket36_1_complex_refined_	3.37	Q9ULV0	Q9ULV0	MYO5B
AF-P25705-F1-model_v4_0_pocket5_4_complex_refined_	3.37	P25705	P25705	ATP5F1A
AF-Q8WTR4-F1-model_v4_0_pocket12_9_complex_refined_	3.37	Q8WTR4	Q8WTR4	GDPD5
AF-A4FU69-F1-model_v4_0_pocket68_4_complex_refined_	3.37	A4FU69	A4FU69	EFCAB5
AF-Q63HM2-F1-model_v4_0_pocket25_5_complex_refined_	3.37	Q63HM2	Q63HM2	PCNX4
AF-Q6UWX4-F1-model_v4_0_pocket7_6_complex_refined_	3.37	Q6UWX4	Q6UWX4	HHIPL2
AF-Q8IZU8-F1-model_v4_0_pocket57_8_complex_	3.37	Q8IZU8	Q8IZU8	DSEL
AF-O60704-F1-model_v4_0_pocket16_5_complex_refined_	3.37	O60704	O60704	TPST2
AF-O94760-F1-model_v4_0_pocket1_6_complex_refined_	3.37	O94760	O94760	DDAH1
AF-P16671-F1-model_v4_0_pocket19_2_complex_refined_	3.37	P16671	P16671	CD36
AF-Q9P0U3-F1-model_v4_0_pocket3_6_complex_refined_	3.37	Q9P0U3	Q9P0U3	SENP1
AF-Q5VWM3-F1-model_v4_0_pocket10_5_complex_refined_	3.37	Q5VWM3	Q5VWM3	PRAMEF18
AF-P0C025-F1-model_v4_0_pocket1_6_complex_refined_	3.37	P0C025	P0C025	NUDT17
AF-Q8WXI4-F1-model_v4_1_pocket7_9_complex_refined_	3.37	Q8WXI4	Q8WXI4	ACOT11
AF-P29372-F1-model_v4_0_pocket1_6_complex_refined_	3.36	P29372	P29372	MPG
AF-Q8IW41-F1-model_v4_0_pocket5_4_complex_refined_	3.36	Q8IW41	Q8IW41	MAPKAPK5
AF-Q9NYL4-F1-model_v4_0_pocket1_5_complex_	3.36	Q9NYL4	Q9NYL4	FKBP11
AF-P29144-F1-model_v4_0_pocket18_8_complex_	3.36	P29144	P29144	TPP2
AF-Q562E7-F1-model_v4_0_pocket28_0_complex_refined_	3.36	Q562E7	Q562E7	WDR81
AF-Q68DL7-F1-model_v4_0_pocket13_7_complex_	3.36	Q68DL7	Q68DL7	C18orf63
AF-Q5VTQ0-F1-model_v4_0_pocket8_7_complex_refined_	3.36	Q5VTQ0	Q5VTQ0	TTC39B
AF-Q9H4L5-F1-model_v4_0_pocket16_5_complex_	3.36	Q9H4L5	Q9H4L5	OSBPL3
AF-P0DN78-F1-model_v4_0_pocket1_8_complex_refined_	3.36	P0DN78	P0DN78	OPN1MW3
AF-Q9H239-F1-model_v4_0_pocket14_0_complex_refined_	3.36	Q9H239	Q9H239	MMP28
AF-O76082-F1-model_v4_0_pocket39_7_complex_refined_	3.36	O76082	O76082	SLC22A5
AF-Q68DL7-F1-model_v4_0_pocket13_8_complex_	3.36	Q68DL7	Q68DL7	C18orf63
AF-P31689-F1-model_v4_0_pocket17_4_complex_refined_	3.36	P31689	P31689	DNAJA1
AF-Q9ULV0-F1-model_v4_0_pocket7_3_complex_refined_	3.36	Q9ULV0	Q9ULV0	MYO5B
AF-Q9BQT9-F1-model_v4_0_pocket25_5_complex_	3.36	Q9BQT9	Q9BQT9	CLSTN3
AF-O75191-F1-model_v4_0_pocket16_1_complex_refined_	3.36	O75191	O75191	XYLB
AF-O75976-F1-model_v4_1_pocket6_5_complex_refined_	3.36	O75976	O75976	CPD
AF-Q8N428-F1-model_v4_0_pocket4_3_complex_refined_	3.36	Q8N428	Q8N428	GALNT16
AF-Q9UBX5-F1-model_v4_0_pocket9_7_complex_refined_	3.36	Q9UBX5	Q9UBX5	FBLN5
AF-Q6ZTN6-F1-model_v4_0_pocket21_2_complex_	3.36	Q6ZTN6	Q6ZTN6	ANKRD13D
AF-Q76MJ5-F1-model_v4_0_pocket11_9_complex_refined_	3.36	Q76MJ5	Q76MJ5	ERN2
AF-Q8NBF2-F1-model_v4_0_pocket23_6_complex_refined_	3.36	Q8NBF2	Q8NBF2	NHLRC2
AF-P49327-F1-model_v4_0_pocket26_7_complex_refined_	3.36	P49327	P49327	FASN
AF-Q6N063-F1-model_v4_0_pocket14_0_complex_refined_	3.36	Q6N063	Q6N063	OGFOD2
AF-P08912-F1-model_v4_0_pocket1_2_complex_refined_	3.36	P08912	P08912	CHRM5
AF-Q53G59-F1-model_v4_0_pocket10_1_complex_refined_	3.36	Q53G59	Q53G59	KLHL12
AF-P51151-F1-model_v4_0_pocket3_2_complex_refined_	3.36	P51151	P51151	RAB9A
AF-Q8NG76-F1-model_v4_0_pocket23_8_complex_refined_	3.36	Q8NG76	Q8NG76	OR2T33
AF-Q9Y600-F1-model_v4_0_pocket37_2_complex_refined_	3.36	Q9Y600	Q9Y600	CSAD
AF-Q8NGA1-F1-model_v4_0_pocket9_6_complex_refined_	3.36	Q8NGA1	Q8NGA1	OR1M1
AF-Q9NRH3-F1-model_v4_0_pocket36_8_complex_refined_	3.36	Q9NRH3	Q9NRH3	TUBG2
AF-Q9UJT0-F1-model_v4_0_pocket16_0_complex_	3.36	Q9UJT0	Q9UJT0	TUBE1
AF-Q6PGP7-F1-model_v4_1_pocket26_8_complex_refined_	3.36	Q6PGP7	Q6PGP7	SKIC3
AF-Q86XM0-F1-model_v4_0_pocket22_0_complex_refined_	3.35	Q86XM0	Q86XM0	CATSPERD
AF-A6NNL5-F1-model_v4_0_pocket15_4_complex_refined_	3.35	A6NNL5	A6NNL5	C15orf61
AF-Q9NQX0-F1-model_v4_0_pocket7_2_complex_refined_	3.35	Q9NQX0	Q9NQX0	PRDM6
AF-Q8NHU2-F1-model_v4_0_pocket80_1_complex_refined_	3.35	Q8NHU2	Q8NHU2	CFAP61
AF-P51164-F1-model_v4_0_pocket8_0_complex_refined_	3.35	P51164	P51164	ATP4B
AF-O95389-F1-model_v4_0_pocket5_3_complex_refined_	3.35	O95389	O95389	CCN6
AF-Q92506-F1-model_v4_0_pocket2_2_complex_refined_	3.35	Q92506	Q92506	HSD17B8
AF-Q6IPX1-F1-model_v4_0_pocket26_0_complex_refined_	3.35	Q6IPX1	Q6IPX1	TBC1D3C
AF-Q86V21-F1-model_v4_0_pocket36_8_complex_refined_	3.35	Q86V21	Q86V21	AACS
AF-Q9H4I8-F1-model_v4_0_pocket6_5_complex_refined_	3.35	Q9H4I8	Q9H4I8	SERHL2
AF-P09543-F1-model_v4_0_pocket24_5_complex_	3.35	P09543	P09543	CNP
AF-Q8WV16-F1-model_v4_0_pocket7_0_complex_refined_	3.35	Q8WV16	Q8WV16	DCAF4
AF-Q4G0N8-F1-model_v4_2_pocket15_6_complex_refined_	3.35	Q4G0N8	Q4G0N8	SLC9C1
AF-A4FU69-F1-model_v4_0_pocket25_0_complex_	3.35	A4FU69	A4FU69	EFCAB5
AF-Q8NGL2-F1-model_v4_0_pocket19_4_complex_refined_	3.35	Q8NGL2	Q8NGL2	OR5L1
AF-Q6ZPD8-F1-model_v4_0_pocket15_4_complex_	3.35	Q6ZPD8	Q6ZPD8	DGAT2L6
AF-Q9Y2X7-F1-model_v4_0_pocket30_4_complex_	3.35	Q9Y2X7	Q9Y2X7	GIT1
AF-Q8IZJ1-F1-model_v4_0_pocket4_7_complex_refined_	3.35	Q8IZJ1	Q8IZJ1	UNC5B
AF-Q01118-F1-model_v4_0_pocket23_5_complex_refined_	3.35	Q01118	Q01118	SCN7A
AF-Q9NYN1-F1-model_v4_0_pocket3_3_complex_refined_	3.35	Q9NYN1	Q9NYN1	RASL12
AF-Q9P260-F1-model_v4_0_pocket13_5_complex_refined_	3.35	Q9P260	Q9P260	RELCH
AF-P05141-F1-model_v4_0_pocket4_7_complex_	3.35	P05141	P05141	SLC25A5
AF-O76001-F1-model_v4_0_pocket7_9_complex_refined_	3.35	O76001	O76001	OR2J3
AF-Q86VE9-F1-model_v4_0_pocket5_5_complex_refined_	3.35	Q86VE9	Q86VE9	SERINC5
AF-Q4ZG55-F1-model_v4_0_pocket71_5_complex_refined_	3.35	Q4ZG55	Q4ZG55	GREB1
AF-O94880-F1-model_v4_0_pocket1_7_complex_refined_	3.35	O94880	O94880	PHF14
AF-Q6NUI2-F1-model_v4_0_pocket5_2_complex_	3.35	Q6NUI2	Q6NUI2	GPAT2
AF-P14778-F1-model_v4_0_pocket12_7_complex_refined_	3.35	P14778	P14778	IL1R1
AF-Q92611-F1-model_v4_0_pocket8_2_complex_refined_	3.34	Q92611	Q92611	EDEM1
AF-Q4VNC1-F1-model_v4_0_pocket89_8_complex_	3.34	Q4VNC1	Q4VNC1	ATP13A4
AF-Q9UM22-F1-model_v4_0_pocket7_3_complex_refined_	3.34	Q9UM22	Q9UM22	EPDR1
AF-A8K855-F1-model_v4_0_pocket23_7_complex_refined_	3.34	A8K855	A8K855	EFCAB7
AF-Q9Y263-F1-model_v4_0_pocket6_5_complex_	3.34	Q9Y263	Q9Y263	PLAA
AF-Q8IY84-F1-model_v4_0_pocket24_9_complex_	3.34	Q8IY84	Q8IY84	NIM1K
AF-P53609-F1-model_v4_0_pocket24_9_complex_refined_	3.34	P53609	P53609	PGGT1B
AF-O94889-F1-model_v4_0_pocket39_1_complex_	3.34	O94889	O94889	KLHL18
AF-Q9Y6R1-F1-model_v4_0_pocket35_5_complex_	3.34	Q9Y6R1	Q9Y6R1	SLC4A4
AF-Q9ULD6-F1-model_v4_0_pocket15_8_complex_refined_	3.34	Q9ULD6	Q9ULD6	INTU
AF-Q86V24-F1-model_v4_0_pocket2_5_complex_refined_	3.34	Q86V24	Q86V24	ADIPOR2
AF-P05186-F1-model_v4_0_pocket4_8_complex_refined_	3.34	P05186	P05186	ALPL
AF-Q96A46-F1-model_v4_0_pocket13_6_complex_refined_	3.34	Q96A46	Q96A46	SLC25A28
AF-Q9NXD2-F1-model_v4_0_pocket25_3_complex_	3.34	Q9NXD2	Q9NXD2	MTMR10
AF-P52429-F1-model_v4_0_pocket1_7_complex_refined_	3.34	P52429	P52429	DGKE
AF-Q8NB91-F1-model_v4_0_pocket21_0_complex_	3.34	Q8NB91	Q8NB91	FANCB
AF-Q9NV64-F1-model_v4_0_pocket13_0_complex_refined_	3.34	Q9NV64	Q9NV64	TMEM39A
AF-Q8IWB9-F1-model_v4_0_pocket22_9_complex_refined_	3.34	Q8IWB9	Q8IWB9	TEX2
AF-Q9NXL9-F1-model_v4_0_pocket41_9_complex_refined_	3.34	Q9NXL9	Q9NXL9	MCM9
AF-Q92506-F1-model_v4_0_pocket2_8_complex_refined_	3.34	Q92506	Q92506	HSD17B8
AF-Q8WTS1-F1-model_v4_0_pocket8_1_complex_refined_	3.34	Q8WTS1	Q8WTS1	ABHD5
AF-Q96GQ5-F1-model_v4_0_pocket4_7_complex_refined_	3.34	Q96GQ5	Q96GQ5	RUSF1
AF-O96028-F1-model_v4_0_pocket12_0_complex_refined_	3.34	O96028	O96028	NSD2
AF-O43815-F1-model_v4_0_pocket9_8_complex_refined_	3.34	O43815	O43815	STRN
AF-Q6UWX4-F1-model_v4_0_pocket3_7_complex_	3.34	Q6UWX4	Q6UWX4	HHIPL2
AF-O43196-F1-model_v4_0_pocket21_0_complex_refined_	3.34	O43196	O43196	MSH5
AF-Q13698-F1-model_v4_0_pocket48_0_complex_	3.34	Q13698	Q13698	CACNA1S
AF-P08185-F1-model_v4_0_pocket1_2_complex_refined_	3.34	P08185	P08185	SERPINA6
AF-O60243-F1-model_v4_0_pocket2_8_complex_refined_	3.34	O60243	O60243	HS6ST1
AF-P18433-F1-model_v4_0_pocket27_6_complex_refined_	3.34	P18433	P18433	PTPRA
AF-Q6UWN5-F1-model_v4_0_pocket2_6_complex_refined_	3.34	Q6UWN5	Q6UWN5	LYPD5
AF-Q9UEF7-F1-model_v4_0_pocket12_1_complex_	3.34	Q9UEF7	Q9UEF7	KL
AF-Q86VE9-F1-model_v4_0_pocket5_4_complex_	3.34	Q86VE9	Q86VE9	SERINC5
AF-A1L167-F1-model_v4_0_pocket1_9_complex_	3.33	A1L167	A1L167	UBE2QL1
AF-Q5JQF8-F1-model_v4_0_pocket10_2_complex_refined_	3.33	Q5JQF8	Q5JQF8	PABPC1L2A
AF-O76094-F1-model_v4_0_pocket11_5_complex_refined_	3.33	O76094	O76094	SRP72
AF-Q16820-F1-model_v4_0_pocket10_9_complex_	3.33	Q16820	Q16820	MEP1B
AF-Q9BZH6-F1-model_v4_0_pocket45_0_complex_	3.33	Q9BZH6	Q9BZH6	WDR11
AF-Q9Y6J0-F1-model_v4_1_pocket1_5_complex_refined_	3.33	Q9Y6J0	Q9Y6J0	CABIN1
AF-Q9NVD3-F1-model_v4_0_pocket8_4_complex_refined_	3.33	Q9NVD3	Q9NVD3	SETD4
AF-P10586-F1-model_v4_2_pocket1_8_complex_refined_	3.33	P10586	P10586	PTPRF
AF-Q16819-F1-model_v4_0_pocket3_8_complex_refined_	3.33	Q16819	Q16819	MEP1A
AF-Q9NVG8-F1-model_v4_0_pocket17_7_complex_refined_	3.33	Q9NVG8	Q9NVG8	TBC1D13
AF-Q9GZQ3-F1-model_v4_0_pocket1_8_complex_refined_	3.33	Q9GZQ3	Q9GZQ3	COMMD5
AF-Q9BZQ6-F1-model_v4_0_pocket21_2_complex_refined_	3.33	Q9BZQ6	Q9BZQ6	EDEM3
AF-Q96DL1-F1-model_v4_0_pocket9_9_complex_refined_	3.33	Q96DL1	Q96DL1	NXPE2
AF-Q9UK32-F1-model_v4_1_pocket6_5_complex_refined_	3.33	Q9UK32	Q9UK32	RPS6KA6
AF-P51116-F1-model_v4_0_pocket6_7_complex_	3.33	P51116	P51116	FXR2
AF-Q70Z35-F1-model_v4_0_pocket42_4_complex_	3.33	Q70Z35	Q70Z35	PREX2
AF-Q8N122-F1-model_v4_1_pocket6_0_complex_refined_	3.33	Q8N122	Q8N122	RPTOR
AF-Q8N6L1-F1-model_v4_0_pocket2_2_complex_refined_	3.33	Q8N6L1	Q8N6L1	KRTCAP2
AF-O75949-F1-model_v4_0_pocket6_4_complex_refined_	3.33	O75949	O75949	NALF2
AF-P27169-F1-model_v4_0_pocket2_9_complex_refined_	3.33	P27169	P27169	PON1
AF-O15244-F1-model_v4_0_pocket1_7_complex_refined_	3.33	O15244	O15244	SLC22A2
AF-Q86T96-F1-model_v4_1_pocket1_3_complex_refined_	3.33	Q86T96	Q86T96	RNF180
AF-Q9ULV0-F1-model_v4_0_pocket36_6_complex_refined_	3.33	Q9ULV0	Q9ULV0	MYO5B
AF-O95427-F1-model_v4_0_pocket70_6_complex_	3.33	O95427	O95427	PIGN
AF-Q8NFU1-F1-model_v4_0_pocket2_6_complex_refined_	3.33	Q8NFU1	Q8NFU1	BEST2
AF-Q5T5Y3-F1-model_v4_0_pocket17_3_complex_	3.33	Q5T5Y3	Q5T5Y3	CAMSAP1
AF-P62487-F1-model_v4_0_pocket7_2_complex_refined_	3.33	P62487	P62487	POLR2G
AF-P40189-F1-model_v4_0_pocket20_4_complex_refined_	3.33	P40189	P40189	IL6ST
AF-Q6YHU6-F1-model_v4_0_pocket2_5_complex_refined_	3.33	Q6YHU6	Q6YHU6	THADA
AF-P34913-F1-model_v4_0_pocket24_4_complex_refined_	3.33	P34913	P34913	EPHX2
AF-P0C628-F1-model_v4_0_pocket20_0_complex_refined_	3.33	P0C628	P0C628	OR5AC1
AF-Q9BXX2-F1-model_v4_0_pocket1_3_complex_	3.33	Q9BXX2	Q9BXX2	ANKRD30B
AF-O15550-F1-model_v4_0_pocket15_4_complex_refined_	3.33	O15550	O15550	KDM6A
AF-P48664-F1-model_v4_0_pocket15_7_complex_refined_	3.33	P48664	P48664	SLC1A6
AF-Q7Z6J4-F1-model_v4_0_pocket9_5_complex_refined_	3.33	Q7Z6J4	Q7Z6J4	FGD2
AF-Q4G0N8-F1-model_v4_0_pocket6_7_complex_	3.33	Q4G0N8	Q4G0N8	SLC9C1
AF-O15375-F1-model_v4_0_pocket22_7_complex_refined_	3.32	O15375	O15375	SLC16A5
AF-Q14692-F1-model_v4_0_pocket48_2_complex_	3.32	Q14692	Q14692	BMS1
AF-Q6DT37-F1-model_v4_0_pocket11_7_complex_	3.32	Q6DT37	Q6DT37	CDC42BPG
AF-Q12791-F1-model_v4_0_pocket5_1_complex_refined_	3.32	Q12791	Q12791	KCNMA1
AF-O95342-F1-model_v4_0_pocket85_0_complex_refined_	3.32	O95342	O95342	ABCB11
AF-Q8WXH5-F1-model_v4_0_pocket5_8_complex_refined_	3.32	Q8WXH5	Q8WXH5	SOCS4
AF-P56192-F1-model_v4_1_pocket4_6_complex_refined_	3.32	P56192	P56192	MARS1
AF-Q9P265-F1-model_v4_1_pocket6_0_complex_refined_	3.32	Q9P265	Q9P265	DIP2B
AF-Q86UK5-F1-model_v4_0_pocket34_3_complex_refined_	3.32	Q86UK5	Q86UK5	EVC2
AF-Q9H9Y6-F1-model_v4_0_pocket82_0_complex_refined_	3.32	Q9H9Y6	Q9H9Y6	POLR1B
AF-P16520-F1-model_v4_0_pocket16_4_complex_refined_	3.32	P16520	P16520	GNB3
AF-P00352-F1-model_v4_0_pocket19_8_complex_	3.32	P00352	P00352	ALDH1A1
AF-Q9BQT9-F1-model_v4_0_pocket25_8_complex_	3.32	Q9BQT9	Q9BQT9	CLSTN3
AF-Q15147-F1-model_v4_0_pocket9_6_complex_refined_	3.32	Q15147	Q15147	PLCB4
AF-Q5T9L3-F1-model_v4_0_pocket18_4_complex_refined_	3.32	Q5T9L3	Q5T9L3	WLS
AF-Q68CQ4-F1-model_v4_0_pocket15_6_complex_refined_	3.32	Q68CQ4	Q68CQ4	UTP25
AF-Q8WYB5-F1-model_v4_0_pocket4_2_complex_refined_	3.32	Q8WYB5	Q8WYB5	KAT6B
AF-Q8WW43-F1-model_v4_0_pocket16_2_complex_refined_	3.32	Q8WW43	Q8WW43	APH1B
AF-Q8WUM9-F1-model_v4_0_pocket16_0_complex_refined_	3.32	Q8WUM9	Q8WUM9	SLC20A1
AF-Q6NUM6-F1-model_v4_0_pocket2_3_complex_refined_	3.32	Q6NUM6	Q6NUM6	TYW1B
AF-Q14432-F1-model_v4_1_pocket6_6_complex_refined_	3.32	Q14432	Q14432	PDE3A
AF-B5ME19-F1-model_v4_0_pocket38_4_complex_refined_	3.32	B5ME19	B5ME19	EIF3CL
AF-Q92833-F1-model_v4_0_pocket47_7_complex_refined_	3.32	Q92833	Q92833	JARID2
AF-P01024-F1-model_v4_0_pocket19_0_complex_refined_	3.32	P01024	P01024	C3
AF-Q5UE93-F1-model_v4_0_pocket20_8_complex_refined_	3.32	Q5UE93	Q5UE93	PIK3R6
AF-O43174-F1-model_v4_0_pocket28_1_complex_	3.32	O43174	O43174	CYP26A1
AF-Q6GMV2-F1-model_v4_0_pocket15_6_complex_refined_	3.32	Q6GMV2	Q6GMV2	SMYD5
AF-Q9Y263-F1-model_v4_0_pocket6_3_complex_	3.32	Q9Y263	Q9Y263	PLAA
AF-P40189-F1-model_v4_0_pocket20_7_complex_refined_	3.32	P40189	P40189	IL6ST
AF-Q96EK5-F1-model_v4_0_pocket8_6_complex_	3.32	Q96EK5	Q96EK5	KIFBP
AF-Q9ULD0-F1-model_v4_0_pocket9_9_complex_	3.32	Q9ULD0	Q9ULD0	OGDHL
AF-A0A0B4J2F2-F1-model_v4_0_pocket20_9_complex_refined_	3.31	A0A0B4J2F2	A0A0B4J2F2	#N/A
AF-O60662-F1-model_v4_0_pocket32_5_complex_refined_	3.31	O60662	O60662	KLHL41
AF-Q96Q42-F1-model_v4_1_pocket4_1_complex_refined_	3.31	Q96Q42	Q96Q42	ALS2
AF-Q8IUH5-F1-model_v4_0_pocket7_0_complex_refined_	3.31	Q8IUH5	Q8IUH5	ZDHHC17
AF-Q8TEV9-F1-model_v4_1_pocket3_3_complex_	3.31	Q8TEV9	Q8TEV9	SMCR8
AF-Q8TEV9-F1-model_v4_1_pocket3_0_complex_	3.31	Q8TEV9	Q8TEV9	SMCR8
AF-A7E2V4-F1-model_v4_0_pocket1_1_complex_	3.31	A7E2V4	A7E2V4	ZSWIM8
AF-Q96BZ9-F1-model_v4_0_pocket22_9_complex_refined_	3.31	Q96BZ9	Q96BZ9	TBC1D20
AF-Q12872-F1-model_v4_0_pocket1_6_complex_refined_	3.31	Q12872	Q12872	SFSWAP
AF-Q8IV36-F1-model_v4_0_pocket8_1_complex_refined_	3.31	Q8IV36	Q8IV36	HID1
AF-Q9Y653-F1-model_v4_1_pocket22_1_complex_refined_	3.31	Q9Y653	Q9Y653	ADGRG1
AF-Q9H4B7-F1-model_v4_0_pocket3_9_complex_refined_	3.31	Q9H4B7	Q9H4B7	TUBB1
AF-Q8NGD4-F1-model_v4_0_pocket12_2_complex_	3.31	Q8NGD4	Q8NGD4	OR4K1
AF-Q9UPZ3-F1-model_v4_0_pocket19_2_complex_refined_	3.31	Q9UPZ3	Q9UPZ3	HPS5
AF-Q9NYL4-F1-model_v4_0_pocket1_9_complex_	3.31	Q9NYL4	Q9NYL4	FKBP11
AF-Q5SRH9-F1-model_v4_0_pocket30_1_complex_refined_	3.31	Q5SRH9	Q5SRH9	TTC39A
AF-Q96PN6-F1-model_v4_0_pocket23_6_complex_refined_	3.31	Q96PN6	Q96PN6	ADCY10
AF-Q6Q0C0-F1-model_v4_0_pocket7_4_complex_refined_	3.31	Q6Q0C0	Q6Q0C0	TRAF7
AF-Q9UGT4-F1-model_v4_0_pocket37_7_complex_refined_	3.31	Q9UGT4	Q9UGT4	SUSD2
AF-Q99518-F1-model_v4_0_pocket3_7_complex_refined_	3.31	Q99518	Q99518	FMO2
AF-P42285-F1-model_v4_0_pocket52_2_complex_refined_	3.31	P42285	P42285	MTREX
AF-Q9P275-F1-model_v4_0_pocket1_3_complex_	3.31	Q9P275	Q9P275	USP36
AF-Q8WVZ1-F1-model_v4_0_pocket14_3_complex_refined_	3.31	Q8WVZ1	Q8WVZ1	ZDHHC19
AF-Q8WUF5-F1-model_v4_0_pocket6_0_complex_	3.31	Q8WUF5	Q8WUF5	PPP1R13L
AF-Q6UXG2-F1-model_v4_0_pocket8_0_complex_refined_	3.31	Q6UXG2	Q6UXG2	ELAPOR1
AF-Q6MZM0-F1-model_v4_0_pocket60_7_complex_refined_	3.31	Q6MZM0	Q6MZM0	HEPHL1
AF-Q6ZPD8-F1-model_v4_0_pocket17_8_complex_	3.31	Q6ZPD8	Q6ZPD8	DGAT2L6
AF-Q9HB63-F1-model_v4_1_pocket2_2_complex_refined_	3.31	Q9HB63	Q9HB63	NTN4
AF-Q8WYR1-F1-model_v4_0_pocket15_2_complex_refined_	3.31	Q8WYR1	Q8WYR1	PIK3R5
AF-P51170-F1-model_v4_0_pocket6_0_complex_refined_	3.31	P51170	P51170	SCNN1G
AF-Q16821-F1-model_v4_0_pocket4_5_complex_refined_	3.31	Q16821	Q16821	PPP1R3A
AF-P16109-F1-model_v4_1_pocket1_8_complex_refined_	3.31	P16109	P16109	SELP
AF-Q15542-F1-model_v4_0_pocket40_7_complex_refined_	3.31	Q15542	Q15542	TAF5
AF-P08185-F1-model_v4_0_pocket1_7_complex_refined_	3.31	P08185	P08185	SERPINA6
AF-Q8WU03-F1-model_v4_0_pocket14_5_complex_	3.31	Q8WU03	Q8WU03	GLYATL2
AF-Q9UJ98-F1-model_v4_0_pocket36_9_complex_	3.31	Q9UJ98	Q9UJ98	STAG3
AF-O60506-F1-model_v4_0_pocket14_4_complex_	3.31	O60506	O60506	SYNCRIP
AF-Q92729-F1-model_v4_0_pocket11_2_complex_refined_	3.31	Q92729	Q92729	PTPRU
AF-Q14573-F1-model_v4_2_pocket9_3_complex_refined_	3.31	Q14573	Q14573	ITPR3
AF-Q14314-F1-model_v4_0_pocket8_1_complex_refined_	3.31	Q14314	Q14314	FGL2
AF-O95263-F1-model_v4_1_pocket3_5_complex_refined_	3.31	O95263	O95263	PDE8B
AF-Q9UJ98-F1-model_v4_0_pocket36_3_complex_	3.31	Q9UJ98	Q9UJ98	STAG3
AF-Q8NDW8-F1-model_v4_1_pocket6_9_complex_refined_	3.31	Q8NDW8	Q8NDW8	TTC21A
AF-Q969V3-F1-model_v4_0_pocket8_2_complex_refined_	3.31	Q969V3	Q969V3	NCLN
AF-Q8TB61-F1-model_v4_0_pocket21_1_complex_refined_	3.31	Q8TB61	Q8TB61	SLC35B2
AF-P29728-F1-model_v4_0_pocket47_2_complex_	3.31	P29728	P29728	OAS2
AF-P31930-F1-model_v4_0_pocket15_1_complex_refined_	3.31	P31930	P31930	UQCRC1
AF-O94805-F1-model_v4_0_pocket26_1_complex_refined_	3.31	O94805	O94805	ACTL6B
AF-P01024-F1-model_v4_0_pocket19_2_complex_refined_	3.31	P01024	P01024	C3
AF-Q8IVV2-F1-model_v4_0_pocket8_4_complex_refined_	3.31	Q8IVV2	Q8IVV2	LOXHD1
AF-Q9P2P5-F1-model_v4_0_pocket3_0_complex_	3.31	Q9P2P5	Q9P2P5	HECW2
AF-Q5VTQ0-F1-model_v4_0_pocket8_0_complex_refined_	3.3	Q5VTQ0	Q5VTQ0	TTC39B
AF-Q9UKA1-F1-model_v4_0_pocket2_6_complex_refined_	3.3	Q9UKA1	Q9UKA1	FBXL5
AF-P27694-F1-model_v4_1_pocket1_7_complex_refined_	3.3	P27694	P27694	RPA1
AF-Q8WY91-F1-model_v4_1_pocket5_3_complex_	3.3	Q8WY91	Q8WY91	THAP4
AF-P53355-F1-model_v4_0_pocket8_9_complex_refined_	3.3	P53355	P53355	DAPK1
AF-Q8IY50-F1-model_v4_0_pocket1_0_complex_refined_	3.3	Q8IY50	Q8IY50	SLC35F3
AF-Q5VT97-F1-model_v4_0_pocket1_9_complex_refined_	3.3	Q5VT97	Q5VT97	SYDE2
AF-Q8NA29-F1-model_v4_0_pocket9_7_complex_refined_	3.3	Q8NA29	Q8NA29	MFSD2A
AF-O60882-F1-model_v4_1_pocket8_2_complex_	3.3	O60882	O60882	MMP20
AF-Q13585-F1-model_v4_0_pocket4_4_complex_	3.3	Q13585	Q13585	GPR50
AF-Q68DD2-F1-model_v4_0_pocket25_4_complex_	3.3	Q68DD2	Q68DD2	PLA2G4F
AF-Q6UWX4-F1-model_v4_0_pocket7_5_complex_	3.3	Q6UWX4	Q6UWX4	HHIPL2
AF-Q8WY54-F1-model_v4_0_pocket9_8_complex_refined_	3.3	Q8WY54	Q8WY54	PPM1E
AF-O15360-F1-model_v4_0_pocket6_2_complex_refined_	3.3	O15360	O15360	FANCA
AF-P50391-F1-model_v4_0_pocket24_9_complex_	3.3	P50391	P50391	NPY4R
AF-Q9Y600-F1-model_v4_0_pocket10_1_complex_refined_	3.3	Q9Y600	Q9Y600	CSAD
AF-Q9UJ98-F1-model_v4_0_pocket36_6_complex_	3.3	Q9UJ98	Q9UJ98	STAG3
AF-Q8NA29-F1-model_v4_0_pocket9_6_complex_refined_	3.3	Q8NA29	Q8NA29	MFSD2A
AF-P35575-F1-model_v4_0_pocket5_5_complex_refined_	3.3	P35575	P35575	G6PC1
AF-P08912-F1-model_v4_0_pocket28_4_complex_	3.3	P08912	P08912	CHRM5
AF-Q96JH7-F1-model_v4_0_pocket32_1_complex_refined_	3.3	Q96JH7	Q96JH7	VCPIP1
AF-Q96G23-F1-model_v4_0_pocket3_9_complex_refined_	3.3	Q96G23	Q96G23	CERS2
AF-Q8N3S3-F1-model_v4_0_pocket28_0_complex_refined_	3.3	Q8N3S3	Q8N3S3	PHTF2
AF-Q8NE22-F1-model_v4_0_pocket3_8_complex_refined_	3.3	Q8NE22	Q8NE22	SETD9
AF-Q9P275-F1-model_v4_0_pocket1_8_complex_	3.3	Q9P275	Q9P275	USP36
AF-A6NGJ6-F1-model_v4_1_pocket5_9_complex_refined_	3.3	A6NGJ6	A6NGJ6	TRIM64
AF-Q15771-F1-model_v4_0_pocket3_6_complex_refined_	3.3	Q15771	Q15771	RAB30
AF-Q6T423-F1-model_v4_0_pocket15_0_complex_	3.3	Q6T423	Q6T423	SLC22A25
AF-Q9NUX5-F1-model_v4_0_pocket8_1_complex_refined_	3.3	Q9NUX5	Q9NUX5	POT1
AF-Q96EK5-F1-model_v4_0_pocket7_3_complex_refined_	3.3	Q96EK5	Q96EK5	KIFBP
AF-Q96NU0-F1-model_v4_0_pocket46_4_complex_refined_	3.3	Q96NU0	Q96NU0	CNTNAP3B
AF-Q9H6S0-F1-model_v4_2_pocket1_3_complex_refined_	3.3	Q9H6S0	Q9H6S0	YTHDC2
AF-O60882-F1-model_v4_1_pocket8_8_complex_	3.3	O60882	O60882	MMP20
AF-Q7Z4T8-F1-model_v4_0_pocket6_3_complex_refined_	3.3	Q7Z4T8	Q7Z4T8	GALNTL5
AF-O95255-F1-model_v4_0_pocket4_5_complex_refined_	3.29	O95255	O95255	ABCC6
AF-Q6ZU64-F1-model_v4_1_pocket13_4_complex_refined_	3.29	Q6ZU64	Q6ZU64	CFAP65
AF-Q9BTE0-F1-model_v4_0_pocket1_2_complex_refined_	3.29	Q9BTE0	Q9BTE0	NAT9
AF-Q2M3C6-F1-model_v4_0_pocket3_8_complex_refined_	3.29	Q2M3C6	Q2M3C6	TMEM266
AF-Q99798-F1-model_v4_0_pocket36_5_complex_	3.29	Q99798	Q99798	ACO2
AF-Q8NH05-F1-model_v4_0_pocket17_9_complex_	3.29	Q8NH05	Q8NH05	OR4Q3
AF-Q9H9J4-F1-model_v4_0_pocket18_8_complex_	3.29	Q9H9J4	Q9H9J4	USP42
AF-Q5JUK3-F1-model_v4_0_pocket5_5_complex_	3.29	Q5JUK3	Q5JUK3	KCNT1
AF-Q5JUK3-F1-model_v4_0_pocket5_2_complex_	3.29	Q5JUK3	Q5JUK3	KCNT1
AF-Q5JUK3-F1-model_v4_0_pocket5_9_complex_	3.29	Q5JUK3	Q5JUK3	KCNT1
AF-Q8NGX2-F1-model_v4_0_pocket1_6_complex_	3.29	Q8NGX2	Q8NGX2	OR2T35
AF-P29375-F1-model_v4_0_pocket10_1_complex_refined_	3.29	P29375	P29375	KDM5A
AF-Q9UEF7-F1-model_v4_0_pocket12_7_complex_	3.29	Q9UEF7	Q9UEF7	KL
AF-Q9UEF7-F1-model_v4_0_pocket12_2_complex_	3.29	Q9UEF7	Q9UEF7	KL
AF-Q8TE59-F1-model_v4_1_pocket1_8_complex_refined_	3.29	Q8TE59	Q8TE59	ADAMTS19
AF-Q9UJA3-F1-model_v4_0_pocket36_0_complex_refined_	3.29	Q9UJA3	Q9UJA3	MCM8
AF-Q9HBW0-F1-model_v4_0_pocket1_1_complex_	3.29	Q9HBW0	Q9HBW0	LPAR2
AF-Q2PZI1-F1-model_v4_0_pocket24_9_complex_refined_	3.29	Q2PZI1	Q2PZI1	DPY19L1
AF-Q9NYL4-F1-model_v4_0_pocket1_7_complex_refined_	3.29	Q9NYL4	Q9NYL4	FKBP11
AF-Q96P65-F1-model_v4_0_pocket9_2_complex_	3.29	Q96P65	Q96P65	QRFPR
AF-Q9NRW7-F1-model_v4_0_pocket38_7_complex_	3.29	Q9NRW7	Q9NRW7	VPS45
AF-Q9NRW7-F1-model_v4_0_pocket38_2_complex_	3.29	Q9NRW7	Q9NRW7	VPS45
AF-Q9Y2T6-F1-model_v4_0_pocket3_7_complex_refined_	3.29	Q9Y2T6	Q9Y2T6	GPR55
AF-A6NJJ6-F1-model_v4_0_pocket2_8_complex_refined_	3.29	A6NJJ6	A6NJJ6	C19orf67
AF-Q92527-F1-model_v4_0_pocket6_8_complex_refined_	3.29	Q92527	Q92527	ANKRD7
AF-Q9Y6A1-F1-model_v4_0_pocket34_2_complex_	3.29	Q9Y6A1	Q9Y6A1	POMT1
AF-Q9NVD3-F1-model_v4_0_pocket8_3_complex_	3.29	Q9NVD3	Q9NVD3	SETD4
AF-P18433-F1-model_v4_0_pocket27_7_complex_	3.29	P18433	P18433	PTPRA
AF-O95219-F1-model_v4_0_pocket28_8_complex_refined_	3.29	O95219	O95219	SNX4
AF-Q8TEV9-F1-model_v4_1_pocket3_0_complex_refined_	3.29	Q8TEV9	Q8TEV9	SMCR8
AF-P16473-F1-model_v4_0_pocket1_1_complex_refined_	3.29	P16473	P16473	TSHR
AF-Q504Y3-F1-model_v4_0_pocket1_5_complex_	3.29	Q504Y3	Q504Y3	ZCWPW2
AF-Q6ZT12-F1-model_v4_1_pocket40_4_complex_refined_	3.29	Q6ZT12	Q6ZT12	UBR3
AF-Q9Y2Z4-F1-model_v4_0_pocket6_1_complex_refined_	3.29	Q9Y2Z4	Q9Y2Z4	YARS2
AF-Q9H9Y6-F1-model_v4_0_pocket42_9_complex_refined_	3.29	Q9H9Y6	Q9H9Y6	POLR1B
AF-Q8NDX2-F1-model_v4_0_pocket1_4_complex_refined_	3.29	Q8NDX2	Q8NDX2	SLC17A8
AF-Q5JUK3-F1-model_v4_0_pocket5_5_complex_refined_	3.29	Q5JUK3	Q5JUK3	KCNT1
AF-Q149N8-F1-model_v4_1_pocket22_0_complex_refined_	3.29	Q149N8	Q149N8	SHPRH
AF-Q6N021-F1-model_v4_0_pocket19_9_complex_refined_	3.29	Q6N021	Q6N021	TET2
AF-Q8WYB5-F1-model_v4_0_pocket4_6_complex_	3.29	Q8WYB5	Q8WYB5	KAT6B
AF-Q01726-F1-model_v4_0_pocket12_2_complex_refined_	3.29	Q01726	Q01726	MC1R
AF-Q14542-F1-model_v4_0_pocket4_1_complex_refined_	3.29	Q14542	Q14542	SLC29A2
AF-Q14721-F1-model_v4_0_pocket8_4_complex_refined_	3.29	Q14721	Q14721	KCNB1
AF-Q8NGQ3-F1-model_v4_0_pocket25_8_complex_refined_	3.29	Q8NGQ3	Q8NGQ3	OR1S2
AF-Q96AY3-F1-model_v4_0_pocket7_7_complex_	3.28	Q96AY3	Q96AY3	FKBP10
AF-Q8TDY8-F1-model_v4_0_pocket13_3_complex_refined_	3.28	Q8TDY8	Q8TDY8	IGDCC4
AF-Q13867-F1-model_v4_0_pocket1_3_complex_refined_	3.28	Q13867	Q13867	BLMH
AF-Q8IZJ4-F1-model_v4_0_pocket15_0_complex_refined_	3.28	Q8IZJ4	Q8IZJ4	RGL4
AF-Q9H2S5-F1-model_v4_0_pocket11_4_complex_	3.28	Q9H2S5	Q9H2S5	RNF39
AF-O15382-F1-model_v4_0_pocket29_9_complex_refined_	3.28	O15382	O15382	BCAT2
AF-P46940-F1-model_v4_5_pocket8_8_complex_refined_	3.28	P46940	P46940	IQGAP1
AF-Q14765-F1-model_v4_0_pocket14_8_complex_refined_	3.28	Q14765	Q14765	STAT4
AF-Q5VT97-F1-model_v4_0_pocket1_3_complex_refined_	3.28	Q5VT97	Q5VT97	SYDE2
AF-Q9UPP2-F1-model_v4_0_pocket22_2_complex_	3.28	Q9UPP2	Q9UPP2	IQSEC3
AF-Q68DD2-F1-model_v4_0_pocket51_7_complex_	3.28	Q68DD2	Q68DD2	PLA2G4F
AF-Q9UHJ6-F1-model_v4_0_pocket13_1_complex_refined_	3.28	Q9UHJ6	Q9UHJ6	SHPK
AF-P48200-F1-model_v4_0_pocket49_6_complex_	3.28	P48200	P48200	IREB2
AF-O75443-F1-model_v4_1_pocket21_0_complex_refined_	3.28	O75443	O75443	TECTA
AF-Q5JWF2-F1-model_v4_0_pocket27_8_complex_	3.28	Q5JWF2	Q5JWF2	GNAS
AF-Q9P2J9-F1-model_v4_0_pocket2_7_complex_refined_	3.28	Q9P2J9	Q9P2J9	PDP2
AF-Q14159-F1-model_v4_0_pocket22_5_complex_refined_	3.28	Q14159	Q14159	SPIDR
AF-Q9BQ70-F1-model_v4_0_pocket19_4_complex_refined_	3.28	Q9BQ70	Q9BQ70	TCF25
AF-Q8N122-F1-model_v4_1_pocket12_6_complex_refined_	3.28	Q8N122	Q8N122	RPTOR
AF-Q15878-F1-model_v4_0_pocket121_4_complex_refined_	3.28	Q15878	Q15878	CACNA1E
AF-Q13216-F1-model_v4_0_pocket2_6_complex_refined_	3.28	Q13216	Q13216	ERCC8
AF-Q96CT2-F1-model_v4_0_pocket3_3_complex_refined_	3.28	Q96CT2	Q96CT2	KLHL29
AF-Q8TDS5-F1-model_v4_0_pocket6_7_complex_	3.28	Q8TDS5	Q8TDS5	OXER1
AF-P48960-F1-model_v4_1_pocket3_4_complex_refined_	3.28	P48960	P48960	ADGRE5
AF-Q92502-F1-model_v4_0_pocket13_8_complex_refined_	3.28	Q92502	Q92502	STARD8
AF-Q00975-F1-model_v4_0_pocket27_1_complex_refined_	3.28	Q00975	Q00975	CACNA1B
AF-Q15283-F1-model_v4_0_pocket28_9_complex_refined_	3.28	Q15283	Q15283	RASA2
AF-Q4G0N8-F1-model_v4_2_pocket15_4_complex_refined_	3.28	Q4G0N8	Q4G0N8	SLC9C1
AF-Q6ZQN5-F1-model_v4_0_pocket4_5_complex_refined_	3.28	Q6ZQN5	Q6ZQN5	FOXI2
AF-Q9H4B7-F1-model_v4_0_pocket12_5_complex_refined_	3.28	Q9H4B7	Q9H4B7	TUBB1
AF-Q00975-F1-model_v4_0_pocket110_1_complex_refined_	3.28	Q00975	Q00975	CACNA1B
AF-Q9UMS5-F1-model_v4_0_pocket21_5_complex_refined_	3.28	Q9UMS5	Q9UMS5	PHTF1
AF-Q9Y2I8-F1-model_v4_0_pocket7_6_complex_refined_	3.28	Q9Y2I8	Q9Y2I8	WDR37
AF-Q9NQ86-F1-model_v4_1_pocket1_9_complex_refined_	3.28	Q9NQ86	Q9NQ86	TRIM36
AF-Q8NFZ6-F1-model_v4_0_pocket4_3_complex_refined_	3.28	Q8NFZ6	Q8NFZ6	VN1R2
AF-Q9BTX7-F1-model_v4_0_pocket10_3_complex_	3.28	Q9BTX7	Q9BTX7	TTPAL
AF-O43707-F1-model_v4_0_pocket3_6_complex_refined_	3.28	O43707	O43707	ACTN4
AF-Q96AY3-F1-model_v4_0_pocket25_3_complex_	3.28	Q96AY3	Q96AY3	FKBP10
AF-P40394-F1-model_v4_0_pocket12_2_complex_refined_	3.28	P40394	P40394	ADH7
AF-Q9P275-F1-model_v4_0_pocket1_8_complex_refined_	3.28	Q9P275	Q9P275	USP36
AF-Q14765-F1-model_v4_0_pocket14_3_complex_refined_	3.28	Q14765	Q14765	STAT4
AF-O60879-F1-model_v4_1_pocket19_1_complex_refined_	3.28	O60879	O60879	DIAPH2
AF-P05106-F1-model_v4_0_pocket15_6_complex_refined_	3.28	P05106	P05106	ITGB3
AF-Q06265-F1-model_v4_0_pocket5_7_complex_refined_	3.28	Q06265	Q06265	EXOSC9
AF-O15245-F1-model_v4_0_pocket31_6_complex_	3.28	O15245	O15245	SLC22A1
AF-Q9BZ72-F1-model_v4_2_pocket8_6_complex_	3.28	Q9BZ72	Q9BZ72	PITPNM2
AF-Q8N0W3-F1-model_v4_0_pocket66_4_complex_	3.27	Q8N0W3	Q8N0W3	FCSK
AF-P60507-F1-model_v4_0_pocket10_4_complex_refined_	3.27	P60507	P60507	ERVFC1
AF-Q9BV44-F1-model_v4_0_pocket4_5_complex_refined_	3.27	Q9BV44	Q9BV44	THUMPD3
AF-P49682-F1-model_v4_0_pocket1_8_complex_	3.27	P49682	P49682	CXCR3
AF-Q3SXM5-F1-model_v4_0_pocket1_7_complex_refined_	3.27	Q3SXM5	Q3SXM5	HSDL1
AF-Q5JQS5-F1-model_v4_0_pocket2_8_complex_refined_	3.27	Q5JQS5	Q5JQS5	OR2B11
AF-Q9HC29-F1-model_v4_0_pocket13_4_complex_	3.27	Q9HC29	Q9HC29	NOD2
AF-Q75QN2-F1-model_v4_2_pocket9_5_complex_refined_	3.27	Q75QN2	Q75QN2	INTS8
AF-Q03468-F1-model_v4_0_pocket1_5_complex_refined_	3.27	Q03468	Q03468	ERCC6
AF-Q15334-F1-model_v4_0_pocket37_2_complex_	3.27	Q15334	Q15334	LLGL1
AF-Q9UPR3-F1-model_v4_0_pocket6_6_complex_refined_	3.27	Q9UPR3	Q9UPR3	SMG5
AF-Q8WXH4-F1-model_v4_0_pocket15_0_complex_refined_	3.27	Q8WXH4	Q8WXH4	ASB11
AF-Q9H4B7-F1-model_v4_0_pocket3_3_complex_refined_	3.27	Q9H4B7	Q9H4B7	TUBB1
AF-Q9BZC7-F1-model_v4_1_pocket42_7_complex_	3.27	Q9BZC7	Q9BZC7	ABCA2
AF-Q9Y3T9-F1-model_v4_0_pocket25_5_complex_refined_	3.27	Q9Y3T9	Q9Y3T9	NOC2L
AF-Q86XA9-F1-model_v4_0_pocket20_1_complex_	3.27	Q86XA9	Q86XA9	HEATR5A
AF-Q99567-F1-model_v4_0_pocket39_0_complex_refined_	3.27	Q99567	Q99567	NUP88
AF-P28827-F1-model_v4_0_pocket8_6_complex_refined_	3.27	P28827	P28827	PTPRM
AF-P49736-F1-model_v4_0_pocket23_4_complex_refined_	3.27	P49736	P49736	MCM2
AF-Q9Y2J2-F1-model_v4_0_pocket14_4_complex_refined_	3.27	Q9Y2J2	Q9Y2J2	EPB41L3
AF-Q12772-F1-model_v4_0_pocket32_8_complex_	3.27	Q12772	Q12772	SREBF2
AF-Q9HCR9-F1-model_v4_0_pocket17_2_complex_	3.27	Q9HCR9	Q9HCR9	PDE11A
AF-Q9UPP2-F1-model_v4_0_pocket22_1_complex_	3.27	Q9UPP2	Q9UPP2	IQSEC3
AF-A1A5C7-F1-model_v4_0_pocket2_6_complex_refined_	3.27	A1A5C7	A1A5C7	SLC22A23
AF-Q9H6R4-F1-model_v4_0_pocket75_6_complex_refined_	3.27	Q9H6R4	Q9H6R4	NOL6
AF-A6NDU8-F1-model_v4_0_pocket10_0_complex_refined_	3.27	A6NDU8	A6NDU8	RIMOC1
AF-Q9UP52-F1-model_v4_0_pocket20_5_complex_	3.27	Q9UP52	Q9UP52	TFR2
AF-Q9HCJ2-F1-model_v4_0_pocket6_3_complex_refined_	3.27	Q9HCJ2	Q9HCJ2	LRRC4C
AF-P31415-F1-model_v4_0_pocket19_7_complex_refined_	3.27	P31415	P31415	CASQ1
AF-O14958-F1-model_v4_0_pocket12_3_complex_	3.27	O14958	O14958	CASQ2
AF-P80365-F1-model_v4_0_pocket33_5_complex_refined_	3.27	P80365	P80365	HSD11B2
AF-Q9UKA2-F1-model_v4_0_pocket3_3_complex_	3.27	Q9UKA2	Q9UKA2	FBXL4
AF-Q9Y6S9-F1-model_v4_0_pocket8_9_complex_refined_	3.27	Q9Y6S9	Q9Y6S9	RPS6KL1
AF-O94822-F1-model_v4_0_pocket15_6_complex_refined_	3.27	O94822	O94822	LTN1
AF-O94760-F1-model_v4_0_pocket1_5_complex_	3.27	O94760	O94760	DDAH1
AF-Q86WK9-F1-model_v4_0_pocket14_1_complex_refined_	3.27	Q86WK9	Q86WK9	PAQR7
AF-P08913-F1-model_v4_0_pocket4_2_complex_	3.27	P08913	P08913	ADRA2A
AF-Q96QT4-F1-model_v4_2_pocket3_1_complex_refined_	3.27	Q96QT4	Q96QT4	TRPM7
AF-Q7Z442-F1-model_v4_0_pocket33_2_complex_	3.27	Q7Z442	Q7Z442	PKD1L2
AF-Q6ZTN6-F1-model_v4_0_pocket21_3_complex_refined_	3.27	Q6ZTN6	Q6ZTN6	ANKRD13D
AF-P08913-F1-model_v4_0_pocket4_9_complex_	3.27	P08913	P08913	ADRA2A
AF-Q8NCB2-F1-model_v4_0_pocket8_0_complex_refined_	3.27	Q8NCB2	Q8NCB2	CAMKV
AF-Q9HCS5-F1-model_v4_0_pocket19_5_complex_refined_	3.27	Q9HCS5	Q9HCS5	EPB41L4A
AF-Q6DT37-F1-model_v4_0_pocket11_6_complex_	3.27	Q6DT37	Q6DT37	CDC42BPG
AF-Q9WJR5-F1-model_v4_0_pocket2_0_complex_refined_	3.27	Q9WJR5	Q9WJR5	ERVK-19
AF-P78540-F1-model_v4_0_pocket2_6_complex_refined_	3.27	P78540	P78540	ARG2
AF-P14373-F1-model_v4_0_pocket3_7_complex_	3.27	P14373	P14373	TRIM27
AF-Q7RTR8-F1-model_v4_0_pocket17_8_complex_	3.27	Q7RTR8	Q7RTR8	TAS2R42
AF-O60674-F1-model_v4_0_pocket46_3_complex_refined_	3.27	O60674	O60674	JAK2
AF-P05186-F1-model_v4_0_pocket4_4_complex_refined_	3.27	P05186	P05186	ALPL
AF-P41440-F1-model_v4_0_pocket35_3_complex_refined_	3.27	P41440	P41440	SLC19A1
AF-A5YM72-F1-model_v4_0_pocket56_4_complex_refined_	3.27	A5YM72	A5YM72	CARNS1
AF-Q5VXU3-F1-model_v4_0_pocket8_6_complex_refined_	3.27	Q5VXU3	Q5VXU3	CHIC1
AF-P23634-F1-model_v4_0_pocket35_4_complex_refined_	3.27	P23634	P23634	ATP2B4
AF-Q13724-F1-model_v4_0_pocket35_8_complex_refined_	3.27	Q13724	Q13724	MOGS
AF-Q8NDV3-F1-model_v4_0_pocket9_5_complex_refined_	3.27	Q8NDV3	Q8NDV3	SMC1B
AF-Q6ZST4-F1-model_v4_0_pocket8_6_complex_refined_	3.26	Q6ZST4	Q6ZST4	LCNL1
AF-Q9HCC0-F1-model_v4_0_pocket21_7_complex_refined_	3.26	Q9HCC0	Q9HCC0	MCCC2
AF-A0AVI2-F1-model_v4_4_pocket1_2_complex_refined_	3.26	A0AVI2	A0AVI2	FER1L5
AF-Q99615-F1-model_v4_0_pocket4_4_complex_	3.26	Q99615	Q99615	DNAJC7
AF-Q9UK73-F1-model_v4_0_pocket17_1_complex_	3.26	Q9UK73	Q9UK73	FEM1B
AF-Q9UM47-F1-model_v4_0_pocket4_3_complex_refined_	3.26	Q9UM47	Q9UM47	NOTCH3
AF-Q9UJ98-F1-model_v4_0_pocket36_1_complex_	3.26	Q9UJ98	Q9UJ98	STAG3
AF-O94953-F1-model_v4_1_pocket1_8_complex_refined_	3.26	O94953	O94953	KDM4B
AF-O00308-F1-model_v4_0_pocket21_5_complex_refined_	3.26	O00308	O00308	WWP2
AF-Q9H9T3-F1-model_v4_0_pocket39_6_complex_	3.26	Q9H9T3	Q9H9T3	ELP3
AF-O43895-F1-model_v4_0_pocket31_8_complex_refined_	3.26	O43895	O43895	XPNPEP2
AF-Q9Y6R1-F1-model_v4_0_pocket35_3_complex_	3.26	Q9Y6R1	Q9Y6R1	SLC4A4
AF-Q16706-F1-model_v4_0_pocket17_3_complex_refined_	3.26	Q16706	Q16706	MAN2A1
AF-Q9BYK8-F1-model_v4_0_pocket141_5_complex_refined_	3.26	Q9BYK8	Q9BYK8	HELZ2
AF-A6QL63-F1-model_v4_0_pocket2_0_complex_refined_	3.26	A6QL63	A6QL63	ABTB3
AF-Q99983-F1-model_v4_0_pocket15_0_complex_refined_	3.26	Q99983	Q99983	OMD
AF-O60844-F1-model_v4_0_pocket1_8_complex_refined_	3.26	O60844	O60844	ZG16
AF-P22891-F1-model_v4_0_pocket21_0_complex_refined_	3.26	P22891	P22891	PROZ
AF-Q86XK2-F1-model_v4_0_pocket16_1_complex_refined_	3.26	Q86XK2	Q86XK2	FBXO11
AF-P09543-F1-model_v4_0_pocket24_4_complex_	3.26	P09543	P09543	CNP
AF-Q92954-F1-model_v4_1_pocket1_6_complex_refined_	3.26	Q92954	Q92954	PRG4
AF-Q8WXH4-F1-model_v4_0_pocket15_3_complex_	3.26	Q8WXH4	Q8WXH4	ASB11
AF-Q9HC29-F1-model_v4_0_pocket1_2_complex_refined_	3.26	Q9HC29	Q9HC29	NOD2
AF-Q8N7C3-F1-model_v4_0_pocket23_7_complex_refined_	3.26	Q8N7C3	Q8N7C3	TRIML2
AF-Q9P273-F1-model_v4_0_pocket93_0_complex_refined_	3.26	Q9P273	Q9P273	TENM3
AF-Q9H0H0-F1-model_v4_1_pocket37_7_complex_refined_	3.26	Q9H0H0	Q9H0H0	INTS2
AF-Q8TEQ6-F1-model_v4_0_pocket1_7_complex_	3.26	Q8TEQ6	Q8TEQ6	GEMIN5
AF-Q16820-F1-model_v4_0_pocket10_0_complex_	3.26	Q16820	Q16820	MEP1B
AF-P49643-F1-model_v4_0_pocket26_0_complex_refined_	3.26	P49643	P49643	PRIM2
AF-P22891-F1-model_v4_0_pocket21_3_complex_refined_	3.26	P22891	P22891	PROZ
AF-P50281-F1-model_v4_0_pocket25_6_complex_refined_	3.26	P50281	P50281	MMP14
AF-O94901-F1-model_v4_0_pocket2_7_complex_refined_	3.26	O94901	O94901	SUN1
AF-Q86Y56-F1-model_v4_0_pocket16_7_complex_refined_	3.26	Q86Y56	Q86Y56	DNAAF5
AF-Q01813-F1-model_v4_0_pocket17_8_complex_refined_	3.26	Q01813	Q01813	PFKP
AF-P0C0L5-F1-model_v4_1_pocket37_2_complex_refined_	3.26	P0C0L5	P0C0L5	C4B
AF-Q69YN2-F1-model_v4_1_pocket5_5_complex_refined_	3.26	Q69YN2	Q69YN2	CWF19L1
AF-P40189-F1-model_v4_0_pocket20_0_complex_	3.26	P40189	P40189	IL6ST
AF-Q6XZB0-F1-model_v4_0_pocket2_0_complex_refined_	3.26	Q6XZB0	Q6XZB0	LIPI
AF-Q6NYC1-F1-model_v4_0_pocket3_7_complex_refined_	3.26	Q6NYC1	Q6NYC1	JMJD6
AF-P07437-F1-model_v4_0_pocket24_9_complex_refined_	3.26	P07437	P07437	TUBB
AF-A6NHY2-F1-model_v4_0_pocket1_2_complex_	3.26	A6NHY2	A6NHY2	ANKDD1B
AF-Q9HCJ6-F1-model_v4_0_pocket15_8_complex_refined_	3.25	Q9HCJ6	Q9HCJ6	VAT1L
AF-Q7RTR8-F1-model_v4_0_pocket17_5_complex_	3.25	Q7RTR8	Q7RTR8	TAS2R42
AF-A1L167-F1-model_v4_0_pocket1_8_complex_refined_	3.25	A1L167	A1L167	UBE2QL1
AF-Q6IE36-F1-model_v4_0_pocket37_4_complex_refined_	3.25	Q6IE36	Q6IE36	#N/A
AF-Q14DG7-F1-model_v4_0_pocket43_3_complex_refined_	3.25	Q14DG7	Q14DG7	TMEM132B
AF-P18074-F1-model_v4_0_pocket27_5_complex_refined_	3.25	P18074	P18074	ERCC2
AF-O60729-F1-model_v4_0_pocket1_1_complex_refined_	3.25	O60729	O60729	CDC14B
AF-Q15042-F1-model_v4_0_pocket15_9_complex_refined_	3.25	Q15042	Q15042	RAB3GAP1
AF-P05141-F1-model_v4_0_pocket4_1_complex_	3.25	P05141	P05141	SLC25A5
AF-Q6NUM6-F1-model_v4_0_pocket7_6_complex_	3.25	Q6NUM6	Q6NUM6	TYW1B
AF-Q9H4A4-F1-model_v4_0_pocket30_0_complex_	3.25	Q9H4A4	Q9H4A4	RNPEP
AF-Q5JUK3-F1-model_v4_0_pocket5_4_complex_	3.25	Q5JUK3	Q5JUK3	KCNT1
AF-Q9H3R2-F1-model_v4_0_pocket4_6_complex_refined_	3.25	Q9H3R2	Q9H3R2	MUC13
AF-Q8TCJ0-F1-model_v4_0_pocket12_4_complex_refined_	3.25	Q8TCJ0	Q8TCJ0	FBXO25
AF-Q99805-F1-model_v4_0_pocket41_8_complex_refined_	3.25	Q99805	Q99805	TM9SF2
AF-Q9NVC3-F1-model_v4_0_pocket18_0_complex_refined_	3.25	Q9NVC3	Q9NVC3	SLC38A7
AF-Q8NEZ3-F1-model_v4_1_pocket2_2_complex_refined_	3.25	Q8NEZ3	Q8NEZ3	WDR19
AF-Q8WY21-F1-model_v4_0_pocket40_7_complex_refined_	3.25	Q8WY21	Q8WY21	SORCS1
AF-Q8N8A2-F1-model_v4_1_pocket2_2_complex_	3.25	Q8N8A2	Q8N8A2	ANKRD44
AF-Q8N8A2-F1-model_v4_1_pocket2_7_complex_	3.25	Q8N8A2	Q8N8A2	ANKRD44
AF-A4FU69-F1-model_v4_0_pocket25_5_complex_refined_	3.25	A4FU69	A4FU69	EFCAB5
AF-Q8NGD4-F1-model_v4_0_pocket25_6_complex_	3.25	Q8NGD4	Q8NGD4	OR4K1
AF-P08183-F1-model_v4_0_pocket93_9_complex_refined_	3.25	P08183	P08183	ABCB1
AF-Q8TDN1-F1-model_v4_0_pocket1_5_complex_refined_	3.25	Q8TDN1	Q8TDN1	KCNG4
AF-O95382-F1-model_v4_0_pocket27_4_complex_refined_	3.25	O95382	O95382	MAP3K6
AF-O60749-F1-model_v4_0_pocket15_7_complex_refined_	3.25	O60749	O60749	SNX2
AF-P26440-F1-model_v4_0_pocket20_6_complex_refined_	3.25	P26440	P26440	IVD
AF-Q92508-F1-model_v4_0_pocket23_0_complex_	3.25	Q92508	Q92508	PIEZO1
AF-Q16526-F1-model_v4_0_pocket12_9_complex_refined_	3.25	Q16526	Q16526	CRY1
AF-P59542-F1-model_v4_0_pocket1_6_complex_refined_	3.25	P59542	P59542	TAS2R19
AF-Q8NG94-F1-model_v4_0_pocket25_3_complex_refined_	3.25	Q8NG94	Q8NG94	OR11H1
AF-P22680-F1-model_v4_0_pocket35_4_complex_refined_	3.25	P22680	P22680	CYP7A1
AF-P14410-F1-model_v4_1_pocket29_4_complex_refined_	3.25	P14410	P14410	SI
AF-P35573-F1-model_v4_0_pocket24_4_complex_	3.25	P35573	P35573	AGL
AF-Q9Y2H2-F1-model_v4_0_pocket10_6_complex_refined_	3.25	Q9Y2H2	Q9Y2H2	INPP5F
AF-Q9NQC7-F1-model_v4_1_pocket10_8_complex_refined_	3.25	Q9NQC7	Q9NQC7	CYLD
AF-Q8NGF4-F1-model_v4_0_pocket1_8_complex_refined_	3.25	Q8NGF4	Q8NGF4	OR5AP2
AF-E7ERA6-F1-model_v4_0_pocket4_6_complex_refined_	3.25	E7ERA6	E7ERA6	RNF223
AF-P59538-F1-model_v4_0_pocket2_1_complex_refined_	3.25	P59538	P59538	TAS2R31
AF-Q8NH54-F1-model_v4_0_pocket5_3_complex_	3.25	Q8NH54	Q8NH54	OR56A3
AF-Q6ZW49-F1-model_v4_0_pocket11_0_complex_refined_	3.25	Q6ZW49	Q6ZW49	PAXIP1
AF-Q8IVV2-F1-model_v4_0_pocket37_0_complex_	3.25	Q8IVV2	Q8IVV2	LOXHD1
AF-P01024-F1-model_v4_0_pocket19_2_complex_	3.25	P01024	P01024	C3
AF-Q00722-F1-model_v4_1_pocket3_2_complex_	3.25	Q00722	Q00722	PLCB2
AF-Q13530-F1-model_v4_0_pocket19_1_complex_refined_	3.25	Q13530	Q13530	SERINC3
AF-P45983-F1-model_v4_0_pocket24_3_complex_refined_	3.25	P45983	P45983	MAPK8
AF-O94979-F1-model_v4_1_pocket5_7_complex_refined_	3.25	O94979	O94979	SEC31A
AF-P26045-F1-model_v4_1_pocket17_7_complex_refined_	3.25	P26045	P26045	PTPN3
AF-O75976-F1-model_v4_1_pocket6_2_complex_refined_	3.25	O75976	O75976	CPD
AF-O95342-F1-model_v4_0_pocket85_3_complex_refined_	3.25	O95342	O95342	ABCB11
AF-Q9C0B7-F1-model_v4_0_pocket12_2_complex_	3.25	Q9C0B7	Q9C0B7	TANGO6
AF-Q9H3S5-F1-model_v4_0_pocket6_7_complex_refined_	3.25	Q9H3S5	Q9H3S5	PIGM
AF-O95389-F1-model_v4_0_pocket5_6_complex_refined_	3.24	O95389	O95389	CCN6
AF-P49641-F1-model_v4_0_pocket12_1_complex_refined_	3.24	P49641	P49641	MAN2A2
AF-Q7Z6V5-F1-model_v4_0_pocket8_2_complex_refined_	3.24	Q7Z6V5	Q7Z6V5	ADAT2
AF-Q6ZTN6-F1-model_v4_0_pocket21_2_complex_refined_	3.24	Q6ZTN6	Q6ZTN6	ANKRD13D
AF-O75923-F1-model_v4_0_pocket13_0_complex_refined_	3.24	O75923	O75923	DYSF
AF-Q13451-F1-model_v4_0_pocket12_7_complex_refined_	3.24	Q13451	Q13451	FKBP5
AF-Q13972-F1-model_v4_0_pocket4_2_complex_refined_	3.24	Q13972	Q13972	RASGRF1
AF-Q9Y2H2-F1-model_v4_0_pocket10_4_complex_refined_	3.24	Q9Y2H2	Q9Y2H2	INPP5F
AF-O43502-F1-model_v4_0_pocket1_5_complex_refined_	3.24	O43502	O43502	RAD51C
AF-P0DN25-F1-model_v4_0_pocket12_7_complex_refined_	3.24	P0DN25	P0DN25	C1GALT1C1L
AF-A2VDF0-F1-model_v4_0_pocket2_4_complex_	3.24	A2VDF0	A2VDF0	FUOM
AF-Q9Y226-F1-model_v4_0_pocket20_7_complex_	3.24	Q9Y226	Q9Y226	SLC22A13
AF-Q13275-F1-model_v4_0_pocket43_6_complex_refined_	3.24	Q13275	Q13275	SEMA3F
AF-Q99542-F1-model_v4_1_pocket3_0_complex_refined_	3.24	Q99542	Q99542	MMP19
AF-Q96M69-F1-model_v4_0_pocket8_7_complex_refined_	3.24	Q96M69	Q96M69	LRGUK
AF-Q6ZMB5-F1-model_v4_0_pocket5_7_complex_refined_	3.24	Q6ZMB5	Q6ZMB5	TMEM184A
AF-Q9Y484-F1-model_v4_0_pocket4_3_complex_refined_	3.24	Q9Y484	Q9Y484	WDR45
AF-P34932-F1-model_v4_0_pocket47_0_complex_refined_	3.24	P34932	P34932	HSPA4
AF-Q13507-F1-model_v4_0_pocket2_0_complex_	3.24	Q13507	Q13507	TRPC3
AF-Q9HC10-F1-model_v4_1_pocket3_5_complex_refined_	3.24	Q9HC10	Q9HC10	OTOF
AF-P41440-F1-model_v4_0_pocket35_3_complex_	3.24	P41440	P41440	SLC19A1
AF-Q8NHU6-F1-model_v4_0_pocket36_7_complex_	3.24	Q8NHU6	Q8NHU6	TDRD7
AF-Q9BQC3-F1-model_v4_0_pocket2_7_complex_refined_	3.24	Q9BQC3	Q9BQC3	DPH2
AF-P20742-F1-model_v4_1_pocket17_5_complex_refined_	3.24	P20742	P20742	PZP
AF-P51530-F1-model_v4_0_pocket14_8_complex_refined_	3.24	P51530	P51530	DNA2
AF-P08912-F1-model_v4_0_pocket1_4_complex_refined_	3.24	P08912	P08912	CHRM5
AF-Q8WZ60-F1-model_v4_0_pocket10_2_complex_refined_	3.24	Q8WZ60	Q8WZ60	KLHL6
AF-Q08881-F1-model_v4_2_pocket3_6_complex_refined_	3.24	Q08881	Q08881	ITK
AF-Q9UH99-F1-model_v4_0_pocket2_3_complex_refined_	3.24	Q9UH99	Q9UH99	SUN2
AF-P16615-F1-model_v4_0_pocket43_2_complex_refined_	3.24	P16615	P16615	ATP2A2
AF-O15438-F1-model_v4_0_pocket113_1_complex_	3.24	O15438	O15438	ABCC3
AF-Q969R2-F1-model_v4_0_pocket16_2_complex_refined_	3.24	Q969R2	Q969R2	OSBP2
AF-Q96MC6-F1-model_v4_0_pocket18_8_complex_refined_	3.24	Q96MC6	Q96MC6	MFSD14A
AF-Q4AC94-F1-model_v4_0_pocket22_6_complex_refined_	3.24	Q4AC94	Q4AC94	C2CD3
AF-Q9BXX3-F1-model_v4_0_pocket1_4_complex_	3.24	Q9BXX3	Q9BXX3	ANKRD30A
AF-O00329-F1-model_v4_0_pocket18_6_complex_	3.24	O00329	O00329	PIK3CD
AF-Q86XA9-F1-model_v4_0_pocket10_1_complex_refined_	3.24	Q86XA9	Q86XA9	HEATR5A
AF-P52565-F1-model_v4_0_pocket13_6_complex_refined_	3.24	P52565	P52565	ARHGDIA
AF-O15146-F1-model_v4_2_pocket3_6_complex_refined_	3.24	O15146	O15146	MUSK
AF-P13639-F1-model_v4_0_pocket23_9_complex_	3.24	P13639	P13639	EEF2
AF-Q4G0N8-F1-model_v4_2_pocket15_3_complex_	3.24	Q4G0N8	Q4G0N8	SLC9C1
AF-Q7RTY9-F1-model_v4_0_pocket3_0_complex_refined_	3.24	Q7RTY9	Q7RTY9	PRSS41
AF-P04053-F1-model_v4_0_pocket21_0_complex_refined_	3.24	P04053	P04053	DNTT
AF-Q460N5-F1-model_v4_1_pocket5_8_complex_refined_	3.24	Q460N5	Q460N5	PARP14
AF-Q8N3E9-F1-model_v4_0_pocket33_5_complex_refined_	3.24	Q8N3E9	Q8N3E9	PLCD3
AF-P41252-F1-model_v4_0_pocket26_8_complex_refined_	3.23	P41252	P41252	IARS1
AF-Q6PIY7-F1-model_v4_0_pocket25_0_complex_refined_	3.23	Q6PIY7	Q6PIY7	TENT2
AF-A6PVC2-F1-model_v4_0_pocket25_6_complex_refined_	3.23	A6PVC2	A6PVC2	TTLL8
AF-Q13496-F1-model_v4_0_pocket4_1_complex_	3.23	Q13496	Q13496	MTM1
AF-Q93008-F1-model_v4_1_pocket2_7_complex_refined_	3.23	Q93008	Q93008	USP9X
AF-Q8WW27-F1-model_v4_0_pocket4_6_complex_refined_	3.23	Q8WW27	Q8WW27	APOBEC4
AF-Q9NVD3-F1-model_v4_0_pocket8_2_complex_	3.23	Q9NVD3	Q9NVD3	SETD4
AF-Q92833-F1-model_v4_0_pocket23_4_complex_	3.23	Q92833	Q92833	JARID2
AF-Q13905-F1-model_v4_0_pocket44_6_complex_	3.23	Q13905	Q13905	RAPGEF1
AF-Q5SRE5-F1-model_v4_0_pocket49_6_complex_refined_	3.23	Q5SRE5	Q5SRE5	NUP188
AF-Q99683-F1-model_v4_2_pocket4_8_complex_	3.23	Q99683	Q99683	MAP3K5
AF-Q9H2U2-F1-model_v4_0_pocket17_7_complex_refined_	3.23	Q9H2U2	Q9H2U2	PPA2
AF-Q8TCT9-F1-model_v4_0_pocket13_6_complex_	3.23	Q8TCT9	Q8TCT9	HM13
AF-Q6ZRH7-F1-model_v4_0_pocket17_4_complex_refined_	3.23	Q6ZRH7	Q6ZRH7	CATSPERG
AF-A6NHY2-F1-model_v4_0_pocket1_4_complex_	3.23	A6NHY2	A6NHY2	ANKDD1B
AF-O00476-F1-model_v4_0_pocket17_8_complex_refined_	3.23	O00476	O00476	SLC17A3
AF-P31939-F1-model_v4_0_pocket26_2_complex_refined_	3.23	P31939	P31939	ATIC
AF-Q9NV88-F1-model_v4_0_pocket10_3_complex_refined_	3.23	Q9NV88	Q9NV88	INTS9
AF-Q8NB78-F1-model_v4_0_pocket57_1_complex_refined_	3.23	Q8NB78	Q8NB78	KDM1B
AF-P19634-F1-model_v4_0_pocket35_3_complex_refined_	3.23	P19634	P19634	SLC9A1
AF-P35241-F1-model_v4_0_pocket30_5_complex_refined_	3.23	P35241	P35241	RDX
AF-Q14410-F1-model_v4_0_pocket29_6_complex_refined_	3.23	Q14410	Q14410	GK2
AF-O43306-F1-model_v4_0_pocket18_6_complex_refined_	3.23	O43306	O43306	ADCY6
AF-Q8WYB5-F1-model_v4_0_pocket4_3_complex_	3.23	Q8WYB5	Q8WYB5	KAT6B
AF-O94856-F1-model_v4_0_pocket4_8_complex_refined_	3.23	O94856	O94856	NFASC
AF-Q8IWT3-F1-model_v4_10_pocket1_5_complex_refined_	3.23	Q8IWT3	Q8IWT3	CUL9
AF-A4D0S4-F1-model_v4_0_pocket8_9_complex_refined_	3.23	A4D0S4	A4D0S4	LAMB4
AF-P0DPH7-F1-model_v4_0_pocket9_0_complex_refined_	3.23	P0DPH7	P0DPH7	TUBA3C
AF-O95716-F1-model_v4_0_pocket3_1_complex_	3.23	O95716	O95716	RAB3D
AF-Q6W4X9-F1-model_v4_0_pocket45_4_complex_refined_	3.23	Q6W4X9	Q6W4X9	MUC6
AF-Q8NGN1-F1-model_v4_0_pocket10_9_complex_refined_	3.23	Q8NGN1	Q8NGN1	OR6T1
AF-P08684-F1-model_v4_0_pocket8_4_complex_refined_	3.23	P08684	P08684	CYP3A4
AF-Q16851-F1-model_v4_0_pocket18_2_complex_	3.23	Q16851	Q16851	UGP2
AF-Q13349-F1-model_v4_1_pocket9_0_complex_refined_	3.23	Q13349	Q13349	ITGAD
AF-Q4KMQ2-F1-model_v4_0_pocket73_2_complex_refined_	3.23	Q4KMQ2	Q4KMQ2	ANO6
AF-Q9Y6K8-F1-model_v4_0_pocket3_9_complex_refined_	3.23	Q9Y6K8	Q9Y6K8	AK5
AF-P02741-F1-model_v4_0_pocket2_4_complex_refined_	3.23	P02741	P02741	CRP
AF-Q96BW9-F1-model_v4_0_pocket4_4_complex_refined_	3.23	Q96BW9	Q96BW9	TAMM41
AF-Q5GLZ8-F1-model_v4_0_pocket53_4_complex_refined_	3.23	Q5GLZ8	Q5GLZ8	HERC4
AF-Q9NVE5-F1-model_v4_2_pocket8_0_complex_refined_	3.23	Q9NVE5	Q9NVE5	USP40
AF-P57075-F1-model_v4_1_pocket19_1_complex_refined_	3.23	P57075	P57075	UBASH3A
AF-Q8IVV2-F1-model_v4_0_pocket8_7_complex_refined_	3.23	Q8IVV2	Q8IVV2	LOXHD1
AF-Q04656-F1-model_v4_0_pocket20_8_complex_refined_	3.23	Q04656	Q04656	ATP7A
AF-Q5VWM3-F1-model_v4_0_pocket10_2_complex_refined_	3.23	Q5VWM3	Q5VWM3	PRAMEF18
AF-Q15582-F1-model_v4_0_pocket1_3_complex_refined_	3.23	Q15582	Q15582	TGFBI
AF-P14373-F1-model_v4_0_pocket3_5_complex_	3.23	P14373	P14373	TRIM27
AF-P40692-F1-model_v4_0_pocket12_5_complex_refined_	3.23	P40692	P40692	MLH1
AF-P49356-F1-model_v4_0_pocket4_4_complex_	3.23	P49356	P49356	FNTB
AF-Q8WW27-F1-model_v4_0_pocket7_2_complex_refined_	3.23	Q8WW27	Q8WW27	APOBEC4
AF-P06133-F1-model_v4_0_pocket19_8_complex_	3.23	P06133	P06133	UGT2B4
AF-P23526-F1-model_v4_0_pocket22_7_complex_refined_	3.23	P23526	P23526	AHCY
AF-Q9ULB1-F1-model_v4_0_pocket50_8_complex_refined_	3.23	Q9ULB1	Q9ULB1	NRXN1
AF-Q8TB22-F1-model_v4_0_pocket30_3_complex_	3.23	Q8TB22	Q8TB22	SPATA20
AF-Q01813-F1-model_v4_0_pocket36_7_complex_refined_	3.23	Q01813	Q01813	PFKP
AF-Q9NV23-F1-model_v4_0_pocket1_9_complex_	3.23	Q9NV23	Q9NV23	OLAH
AF-Q6NUS6-F1-model_v4_1_pocket1_4_complex_refined_	3.23	Q6NUS6	Q6NUS6	TCTN3
AF-P51793-F1-model_v4_0_pocket48_6_complex_	3.22	P51793	P51793	CLCN4
AF-Q8NG78-F1-model_v4_0_pocket7_0_complex_refined_	3.22	Q8NG78	Q8NG78	OR8G5
AF-Q13017-F1-model_v4_0_pocket20_7_complex_refined_	3.22	Q13017	Q13017	ARHGAP5
AF-P07358-F1-model_v4_0_pocket27_0_complex_refined_	3.22	P07358	P07358	C8B
AF-Q2TBC4-F1-model_v4_0_pocket6_1_complex_refined_	3.22	Q2TBC4	Q2TBC4	PRICKLE4
AF-Q96QP1-F1-model_v4_0_pocket24_3_complex_refined_	3.22	Q96QP1	Q96QP1	ALPK1
AF-Q9H7T0-F1-model_v4_0_pocket30_9_complex_refined_	3.22	Q9H7T0	Q9H7T0	CATSPERB
AF-P58004-F1-model_v4_0_pocket17_9_complex_refined_	3.22	P58004	P58004	SESN2
AF-Q96NU0-F1-model_v4_0_pocket46_1_complex_refined_	3.22	Q96NU0	Q96NU0	CNTNAP3B
AF-O15228-F1-model_v4_0_pocket46_7_complex_refined_	3.22	O15228	O15228	GNPAT
AF-Q9ULU4-F1-model_v4_0_pocket13_2_complex_refined_	3.22	Q9ULU4	Q9ULU4	ZMYND8
AF-Q15392-F1-model_v4_0_pocket11_2_complex_refined_	3.22	Q15392	Q15392	DHCR24
AF-P36871-F1-model_v4_0_pocket24_8_complex_refined_	3.22	P36871	P36871	PGM1
AF-O75129-F1-model_v4_0_pocket21_5_complex_refined_	3.22	O75129	O75129	ASTN2
AF-B7ZAQ6-F1-model_v4_0_pocket25_2_complex_refined_	3.22	B7ZAQ6	B7ZAQ6	GPR89A
AF-P18825-F1-model_v4_0_pocket9_6_complex_	3.22	P18825	P18825	ADRA2C
AF-Q08462-F1-model_v4_1_pocket34_3_complex_	3.22	Q08462	Q08462	ADCY2
AF-Q9H6A0-F1-model_v4_0_pocket1_7_complex_	3.22	Q9H6A0	Q9H6A0	DENND2D
AF-Q6NUT2-F1-model_v4_0_pocket55_6_complex_	3.22	Q6NUT2	Q6NUT2	DPY19L2
AF-Q6PGP7-F1-model_v4_1_pocket26_2_complex_	3.22	Q6PGP7	Q6PGP7	SKIC3
AF-O14958-F1-model_v4_0_pocket12_6_complex_refined_	3.22	O14958	O14958	CASQ2
AF-P51793-F1-model_v4_0_pocket48_5_complex_	3.22	P51793	P51793	CLCN4
AF-Q5T0N1-F1-model_v4_0_pocket27_3_complex_refined_	3.22	Q5T0N1	Q5T0N1	CFAP70
AF-P28749-F1-model_v4_0_pocket26_1_complex_refined_	3.22	P28749	P28749	RBL1
AF-P54826-F1-model_v4_0_pocket5_4_complex_refined_	3.22	P54826	P54826	GAS1
AF-Q2M3G0-F1-model_v4_0_pocket95_7_complex_refined_	3.22	Q2M3G0	Q2M3G0	ABCB5
AF-Q9UH99-F1-model_v4_0_pocket2_7_complex_refined_	3.22	Q9UH99	Q9UH99	SUN2
AF-O75106-F1-model_v4_0_pocket49_4_complex_refined_	3.22	O75106	O75106	AOC2
AF-Q8NG83-F1-model_v4_0_pocket23_0_complex_refined_	3.22	Q8NG83	Q8NG83	OR2M3
AF-Q7L622-F1-model_v4_1_pocket2_5_complex_refined_	3.22	Q7L622	Q7L622	G2E3
AF-Q14CM0-F1-model_v4_0_pocket20_6_complex_refined_	3.22	Q14CM0	Q14CM0	FRMPD4
AF-Q8NBE8-F1-model_v4_0_pocket42_0_complex_refined_	3.22	Q8NBE8	Q8NBE8	KLHL23
AF-Q86YV5-F1-model_v4_0_pocket5_4_complex_refined_	3.22	Q86YV5	Q86YV5	PRAG1
AF-P49238-F1-model_v4_0_pocket23_6_complex_refined_	3.22	P49238	P49238	CX3CR1
AF-Q6P2P2-F1-model_v4_0_pocket47_7_complex_	3.22	Q6P2P2	Q6P2P2	PRMT9
AF-Q99575-F1-model_v4_0_pocket21_1_complex_	3.22	Q99575	Q99575	POP1
AF-Q16270-F1-model_v4_0_pocket9_3_complex_refined_	3.22	Q16270	Q16270	IGFBP7
AF-A8K855-F1-model_v4_0_pocket23_1_complex_refined_	3.22	A8K855	A8K855	EFCAB7
AF-Q96FL9-F1-model_v4_0_pocket13_6_complex_refined_	3.22	Q96FL9	Q96FL9	GALNT14
AF-A0A4W9AIG4-F1-model_v4_0_pocket3_5_complex_refined_	3.22	A0A4W9AIG4	A0A4W9AIG4	OR2A14
AF-Q9BYT8-F1-model_v4_0_pocket4_8_complex_refined_	3.22	Q9BYT8	Q9BYT8	NLN
AF-P11511-F1-model_v4_0_pocket23_7_complex_refined_	3.22	P11511	P11511	CYP19A1
AF-Q9NPR2-F1-model_v4_0_pocket44_1_complex_refined_	3.22	Q9NPR2	Q9NPR2	SEMA4B
AF-Q6EKJ0-F1-model_v4_0_pocket26_1_complex_	3.22	Q6EKJ0	Q6EKJ0	GTF2IRD2B
AF-Q9BS40-F1-model_v4_0_pocket1_1_complex_refined_	3.22	Q9BS40	Q9BS40	LXN
AF-Q9HCL2-F1-model_v4_0_pocket45_7_complex_refined_	3.22	Q9HCL2	Q9HCL2	GPAM
AF-Q8NGN1-F1-model_v4_0_pocket10_3_complex_refined_	3.22	Q8NGN1	Q8NGN1	OR6T1
AF-Q99570-F1-model_v4_1_pocket3_5_complex_refined_	3.22	Q99570	Q99570	PIK3R4
AF-Q9H792-F1-model_v4_0_pocket27_6_complex_refined_	3.22	Q9H792	Q9H792	PEAK1
AF-Q8NBK3-F1-model_v4_0_pocket1_3_complex_refined_	3.22	Q8NBK3	Q8NBK3	SUMF1
AF-Q7KZ85-F1-model_v4_0_pocket21_8_complex_refined_	3.22	Q7KZ85	Q7KZ85	SUPT6H
AF-Q9ULX5-F1-model_v4_0_pocket8_6_complex_refined_	3.22	Q9ULX5	Q9ULX5	RNF112
AF-Q9UPE1-F1-model_v4_0_pocket2_4_complex_refined_	3.22	Q9UPE1	Q9UPE1	SRPK3
AF-Q86YV5-F1-model_v4_0_pocket14_7_complex_refined_	3.22	Q86YV5	Q86YV5	PRAG1
AF-P61201-F1-model_v4_0_pocket29_4_complex_refined_	3.22	P61201	P61201	COPS2
AF-Q6YHU6-F1-model_v4_0_pocket28_4_complex_refined_	3.22	Q6YHU6	Q6YHU6	THADA
AF-O95696-F1-model_v4_3_pocket7_5_complex_refined_	3.21	O95696	O95696	BRD1
AF-Q7L0Y3-F1-model_v4_0_pocket6_8_complex_	3.21	Q7L0Y3	Q7L0Y3	TRMT10C
AF-Q01970-F1-model_v4_0_pocket37_0_complex_refined_	3.21	Q01970	Q01970	PLCB3
AF-Q9H4L5-F1-model_v4_0_pocket16_7_complex_refined_	3.21	Q9H4L5	Q9H4L5	OSBPL3
AF-O15245-F1-model_v4_0_pocket31_3_complex_	3.21	O15245	O15245	SLC22A1
AF-Q9UM47-F1-model_v4_0_pocket4_8_complex_refined_	3.21	Q9UM47	Q9UM47	NOTCH3
AF-Q00839-F1-model_v4_0_pocket10_0_complex_refined_	3.21	Q00839	Q00839	HNRNPU
AF-O94823-F1-model_v4_0_pocket38_7_complex_refined_	3.21	O94823	O94823	ATP10B
AF-Q8NGN1-F1-model_v4_0_pocket10_7_complex_refined_	3.21	Q8NGN1	Q8NGN1	OR6T1
AF-Q8N398-F1-model_v4_0_pocket51_8_complex_refined_	3.21	Q8N398	Q8N398	VWA5B2
AF-Q7Z3E1-F1-model_v4_0_pocket8_2_complex_refined_	3.21	Q7Z3E1	Q7Z3E1	TIPARP
AF-A0AVF1-F1-model_v4_0_pocket16_8_complex_refined_	3.21	A0AVF1	A0AVF1	IFT56
AF-O94822-F1-model_v4_0_pocket26_3_complex_refined_	3.21	O94822	O94822	LTN1
AF-Q86XR2-F1-model_v4_0_pocket21_4_complex_refined_	3.21	Q86XR2	Q86XR2	NIBAN3
AF-Q9UIF7-F1-model_v4_0_pocket23_5_complex_	3.21	Q9UIF7	Q9UIF7	MUTYH
AF-Q8TE59-F1-model_v4_1_pocket1_5_complex_	3.21	Q8TE59	Q8TE59	ADAMTS19
AF-Q6ZTN6-F1-model_v4_0_pocket21_6_complex_	3.21	Q6ZTN6	Q6ZTN6	ANKRD13D
AF-Q4VNC1-F1-model_v4_0_pocket43_1_complex_refined_	3.21	Q4VNC1	Q4VNC1	ATP13A4
AF-Q6ZRH7-F1-model_v4_0_pocket37_4_complex_refined_	3.21	Q6ZRH7	Q6ZRH7	CATSPERG
AF-Q14765-F1-model_v4_0_pocket14_5_complex_refined_	3.21	Q14765	Q14765	STAT4
AF-P78363-F1-model_v4_0_pocket20_5_complex_refined_	3.21	P78363	P78363	ABCA4
AF-Q13753-F1-model_v4_1_pocket2_0_complex_refined_	3.21	Q13753	Q13753	LAMC2
AF-Q9H511-F1-model_v4_0_pocket3_2_complex_	3.21	Q9H511	Q9H511	KLHL31
AF-Q7L4E1-F1-model_v4_0_pocket13_2_complex_	3.21	Q7L4E1	Q7L4E1	MIGA2
AF-Q5FWE3-F1-model_v4_0_pocket17_7_complex_refined_	3.21	Q5FWE3	Q5FWE3	PRRT3
AF-Q96J65-F1-model_v4_0_pocket54_4_complex_refined_	3.21	Q96J65	Q96J65	ABCC12
AF-Q4AC99-F1-model_v4_0_pocket20_4_complex_refined_	3.21	Q4AC99	Q4AC99	ACCSL
AF-Q63HM2-F1-model_v4_0_pocket15_1_complex_	3.21	Q63HM2	Q63HM2	PCNX4
AF-Q9H2U1-F1-model_v4_0_pocket33_7_complex_refined_	3.21	Q9H2U1	Q9H2U1	DHX36
AF-Q7L5N7-F1-model_v4_0_pocket24_5_complex_	3.21	Q7L5N7	Q7L5N7	LPCAT2
AF-P32754-F1-model_v4_0_pocket3_7_complex_refined_	3.21	P32754	P32754	HPD
AF-P09543-F1-model_v4_0_pocket24_3_complex_	3.21	P09543	P09543	CNP
AF-A6NH52-F1-model_v4_0_pocket1_8_complex_refined_	3.21	A6NH52	A6NH52	TVP23A
AF-Q96KK4-F1-model_v4_0_pocket3_6_complex_refined_	3.21	Q96KK4	Q96KK4	OR10C1
AF-Q15036-F1-model_v4_0_pocket2_1_complex_refined_	3.21	Q15036	Q15036	SNX17
AF-Q8NDW8-F1-model_v4_1_pocket6_9_complex_	3.21	Q8NDW8	Q8NDW8	TTC21A
AF-Q9BRP1-F1-model_v4_0_pocket8_7_complex_refined_	3.21	Q9BRP1	Q9BRP1	PDCD2L
AF-Q8TDU9-F1-model_v4_0_pocket4_1_complex_refined_	3.21	Q8TDU9	Q8TDU9	RXFP4
AF-Q9Y6Q6-F1-model_v4_0_pocket9_3_complex_refined_	3.21	Q9Y6Q6	Q9Y6Q6	TNFRSF11A
AF-O75144-F1-model_v4_0_pocket2_1_complex_refined_	3.21	O75144	O75144	ICOSLG
AF-Q86V87-F1-model_v4_0_pocket40_3_complex_	3.21	Q86V87	Q86V87	FHIP2B
AF-Q9H6A0-F1-model_v4_0_pocket1_6_complex_	3.21	Q9H6A0	Q9H6A0	DENND2D
AF-Q9BR76-F1-model_v4_0_pocket9_1_complex_refined_	3.21	Q9BR76	Q9BR76	CORO1B
AF-Q6BDS2-F1-model_v4_0_pocket22_0_complex_	3.21	Q6BDS2	Q6BDS2	BLTP3A
AF-Q8NDW8-F1-model_v4_0_pocket10_8_complex_refined_	3.2	Q8NDW8	Q8NDW8	TTC21A
AF-Q969V3-F1-model_v4_0_pocket8_7_complex_	3.2	Q969V3	Q969V3	NCLN
AF-P27544-F1-model_v4_0_pocket30_8_complex_refined_	3.2	P27544	P27544	CERS1
AF-Q13332-F1-model_v4_0_pocket5_2_complex_refined_	3.2	Q13332	Q13332	PTPRS
AF-Q9BYT9-F1-model_v4_0_pocket38_6_complex_refined_	3.2	Q9BYT9	Q9BYT9	ANO3
AF-Q8NGQ6-F1-model_v4_0_pocket24_5_complex_refined_	3.2	Q8NGQ6	Q8NGQ6	OR9I1
AF-Q96P66-F1-model_v4_0_pocket6_0_complex_refined_	3.2	Q96P66	Q96P66	GPR101
AF-Q96ES7-F1-model_v4_0_pocket19_5_complex_refined_	3.2	Q96ES7	Q96ES7	SGF29
AF-P08172-F1-model_v4_0_pocket22_2_complex_	3.2	P08172	P08172	CHRM2
AF-O60341-F1-model_v4_0_pocket41_0_complex_	3.2	O60341	O60341	KDM1A
AF-Q9NP78-F1-model_v4_0_pocket29_3_complex_refined_	3.2	Q9NP78	Q9NP78	ABCB9
AF-Q8IYT4-F1-model_v4_0_pocket12_1_complex_refined_	3.2	Q8IYT4	Q8IYT4	KATNAL2
AF-Q9Y2X0-F1-model_v4_0_pocket32_4_complex_refined_	3.2	Q9Y2X0	Q9Y2X0	MED16
AF-Q70EK9-F1-model_v4_1_pocket10_1_complex_refined_	3.2	Q70EK9	Q70EK9	USP51
AF-Q5W041-F1-model_v4_0_pocket8_1_complex_	3.2	Q5W041	Q5W041	ARMC3
AF-P0C881-F1-model_v4_1_pocket18_1_complex_	3.2	P0C881	P0C881	RSPH10B
AF-P52824-F1-model_v4_0_pocket45_0_complex_refined_	3.2	P52824	P52824	DGKQ
AF-Q9UJ98-F1-model_v4_0_pocket36_3_complex_refined_	3.2	Q9UJ98	Q9UJ98	STAG3
AF-A6NK97-F1-model_v4_0_pocket5_1_complex_refined_	3.2	A6NK97	A6NK97	SLC22A20P
AF-Q9NX61-F1-model_v4_0_pocket19_9_complex_refined_	3.2	Q9NX61	Q9NX61	TMEM161A
AF-Q99567-F1-model_v4_0_pocket39_6_complex_refined_	3.2	Q99567	Q99567	NUP88
AF-P31327-F1-model_v4_0_pocket17_1_complex_refined_	3.2	P31327	P31327	CPS1
AF-Q8IXI2-F1-model_v4_0_pocket4_5_complex_refined_	3.2	Q8IXI2	Q8IXI2	RHOT1
AF-P00748-F1-model_v4_0_pocket9_2_complex_refined_	3.2	P00748	P00748	F12
AF-P19224-F1-model_v4_0_pocket16_3_complex_refined_	3.2	P19224	P19224	UGT1A6
AF-O14578-F1-model_v4_1_pocket26_6_complex_	3.2	O14578	O14578	CIT
AF-P43897-F1-model_v4_0_pocket4_5_complex_	3.2	P43897	P43897	TSFM
AF-Q8N4U5-F1-model_v4_0_pocket19_5_complex_	3.2	Q8N4U5	Q8N4U5	TCP11L2
AF-P25089-F1-model_v4_0_pocket6_6_complex_refined_	3.2	P25089	P25089	FPR3
AF-Q99666-F1-model_v4_0_pocket9_7_complex_refined_	3.2	Q99666	Q99666	RGPD5
AF-Q5JWR5-F1-model_v4_0_pocket5_1_complex_refined_	3.2	Q5JWR5	Q5JWR5	DOP1A
AF-Q92831-F1-model_v4_0_pocket3_1_complex_refined_	3.2	Q92831	Q92831	KAT2B
AF-Q96QA5-F1-model_v4_0_pocket25_8_complex_refined_	3.2	Q96QA5	Q96QA5	GSDMA
AF-P35228-F1-model_v4_0_pocket22_0_complex_refined_	3.2	P35228	P35228	NOS2
AF-P13747-F1-model_v4_0_pocket13_6_complex_refined_	3.2	P13747	P13747	HLA-E
AF-Q8WW27-F1-model_v4_0_pocket7_3_complex_refined_	3.2	Q8WW27	Q8WW27	APOBEC4
AF-Q9UL01-F1-model_v4_0_pocket8_1_complex_refined_	3.2	Q9UL01	Q9UL01	DSE
AF-O60502-F1-model_v4_1_pocket13_2_complex_refined_	3.2	O60502	O60502	OGA
AF-Q6NUI2-F1-model_v4_0_pocket5_3_complex_refined_	3.2	Q6NUI2	Q6NUI2	GPAT2
AF-Q8IVM8-F1-model_v4_0_pocket46_3_complex_	3.2	Q8IVM8	Q8IVM8	SLC22A9
AF-P15918-F1-model_v4_2_pocket4_4_complex_	3.2	P15918	P15918	RAG1
AF-Q8IUS5-F1-model_v4_0_pocket9_0_complex_refined_	3.2	Q8IUS5	Q8IUS5	EPHX4
AF-P08173-F1-model_v4_0_pocket1_9_complex_	3.2	P08173	P08173	CHRM4
AF-Q96KN2-F1-model_v4_0_pocket26_1_complex_refined_	3.2	Q96KN2	Q96KN2	CNDP1
AF-Q13057-F1-model_v4_0_pocket2_7_complex_refined_	3.2	Q13057	Q13057	COASY
AF-Q9Y6Q6-F1-model_v4_0_pocket9_1_complex_refined_	3.2	Q9Y6Q6	Q9Y6Q6	TNFRSF11A
AF-O00443-F1-model_v4_0_pocket1_7_complex_	3.2	O00443	O00443	PIK3C2A
AF-Q13304-F1-model_v4_0_pocket25_5_complex_refined_	3.2	Q13304	Q13304	GPR17
AF-Q5S007-F1-model_v4_0_pocket2_9_complex_	3.2	Q5S007	Q5S007	LRRK2
AF-Q13608-F1-model_v4_0_pocket4_2_complex_	3.2	Q13608	Q13608	PEX6
AF-O14879-F1-model_v4_0_pocket5_3_complex_refined_	3.2	O14879	O14879	IFIT3
AF-Q6PCT2-F1-model_v4_0_pocket6_3_complex_refined_	3.2	Q6PCT2	Q6PCT2	FBXL19
AF-Q9HBU6-F1-model_v4_0_pocket6_9_complex_refined_	3.2	Q9HBU6	Q9HBU6	ETNK1
AF-Q9P275-F1-model_v4_0_pocket1_6_complex_	3.2	Q9P275	Q9P275	USP36
AF-Q9Y5Q5-F1-model_v4_0_pocket2_8_complex_refined_	3.2	Q9Y5Q5	Q9Y5Q5	CORIN
AF-P17693-F1-model_v4_0_pocket15_4_complex_refined_	3.2	P17693	P17693	HLA-G
AF-Q8IWT3-F1-model_v4_10_pocket1_6_complex_	3.2	Q8IWT3	Q8IWT3	CUL9
AF-O14734-F1-model_v4_0_pocket20_7_complex_	3.2	O14734	O14734	ACOT8
AF-P16050-F1-model_v4_0_pocket36_0_complex_refined_	3.2	P16050	P16050	ALOX15
AF-B5MCY1-F1-model_v4_5_pocket2_9_complex_refined_	3.2	B5MCY1	B5MCY1	TDRD15
AF-Q92959-F1-model_v4_0_pocket10_8_complex_refined_	3.2	Q92959	Q92959	SLCO2A1
AF-Q9UKQ9-F1-model_v4_0_pocket5_6_complex_	3.2	Q9UKQ9	Q9UKQ9	KLK9
AF-O60346-F1-model_v4_0_pocket72_6_complex_	3.2	O60346	O60346	PHLPP1
AF-Q9NYA4-F1-model_v4_0_pocket8_3_complex_	3.2	Q9NYA4	Q9NYA4	MTMR4
AF-Q99487-F1-model_v4_0_pocket18_4_complex_refined_	3.2	Q99487	Q99487	PAFAH2
AF-Q8TC36-F1-model_v4_0_pocket2_1_complex_refined_	3.2	Q8TC36	Q8TC36	SUN5
AF-P32754-F1-model_v4_0_pocket5_5_complex_refined_	3.2	P32754	P32754	HPD
AF-Q7RTS6-F1-model_v4_0_pocket19_5_complex_refined_	3.2	Q7RTS6	Q7RTS6	OTOP2
AF-Q6ZT12-F1-model_v4_1_pocket40_8_complex_refined_	3.2	Q6ZT12	Q6ZT12	UBR3
AF-P42126-F1-model_v4_0_pocket15_9_complex_refined_	3.2	P42126	P42126	ECI1
AF-O95255-F1-model_v4_0_pocket4_8_complex_	3.2	O95255	O95255	ABCC6
AF-P10586-F1-model_v4_0_pocket5_5_complex_	3.2	P10586	P10586	PTPRF
AF-P10586-F1-model_v4_0_pocket5_8_complex_	3.2	P10586	P10586	PTPRF
AF-O95466-F1-model_v4_1_pocket6_0_complex_	3.19	O95466	O95466	FMNL1
AF-Q6R327-F1-model_v4_0_pocket13_8_complex_refined_	3.19	Q6R327	Q6R327	RICTOR
AF-Q6ZTN6-F1-model_v4_0_pocket21_0_complex_	3.19	Q6ZTN6	Q6ZTN6	ANKRD13D
AF-Q6IA86-F1-model_v4_0_pocket8_4_complex_refined_	3.19	Q6IA86	Q6IA86	ELP2
AF-Q99707-F1-model_v4_1_pocket23_3_complex_refined_	3.19	Q99707	Q99707	MTR
AF-Q9UBX2-F1-model_v4_0_pocket12_3_complex_refined_	3.19	Q9UBX2	Q9UBX2	DUX4
AF-P13612-F1-model_v4_0_pocket9_3_complex_refined_	3.19	P13612	P13612	ITGA4
AF-Q96L42-F1-model_v4_0_pocket40_5_complex_refined_	3.19	Q96L42	Q96L42	KCNH8
AF-P52630-F1-model_v4_0_pocket32_1_complex_refined_	3.19	P52630	P52630	STAT2
AF-Q5H8A4-F1-model_v4_0_pocket43_9_complex_refined_	3.19	Q5H8A4	Q5H8A4	PIGG
AF-Q9UGQ3-F1-model_v4_0_pocket12_5_complex_refined_	3.19	Q9UGQ3	Q9UGQ3	SLC2A6
AF-Q9Y2B5-F1-model_v4_0_pocket8_5_complex_refined_	3.19	Q9Y2B5	Q9Y2B5	VPS9D1
AF-Q92609-F1-model_v4_0_pocket4_5_complex_refined_	3.19	Q92609	Q92609	TBC1D5
AF-P59922-F1-model_v4_0_pocket1_2_complex_refined_	3.19	P59922	P59922	OR2B8
AF-Q05209-F1-model_v4_0_pocket7_3_complex_refined_	3.19	Q05209	Q05209	PTPN12
AF-Q9BXW9-F1-model_v4_0_pocket7_3_complex_refined_	3.19	Q9BXW9	Q9BXW9	FANCD2
AF-O15063-F1-model_v4_0_pocket13_1_complex_refined_	3.19	O15063	O15063	GARRE1
AF-P32019-F1-model_v4_0_pocket12_2_complex_refined_	3.19	P32019	P32019	INPP5B
AF-P25311-F1-model_v4_0_pocket9_9_complex_refined_	3.19	P25311	P25311	AZGP1
AF-P35749-F1-model_v4_0_pocket20_5_complex_refined_	3.19	P35749	P35749	MYH11
AF-Q13698-F1-model_v4_0_pocket48_1_complex_refined_	3.19	Q13698	Q13698	CACNA1S
AF-Q9Y226-F1-model_v4_0_pocket20_6_complex_refined_	3.19	Q9Y226	Q9Y226	SLC22A13
AF-Q12882-F1-model_v4_0_pocket68_3_complex_refined_	3.19	Q12882	Q12882	DPYD
AF-P35243-F1-model_v4_0_pocket2_7_complex_	3.19	P35243	P35243	RCVRN
AF-Q9NQN1-F1-model_v4_0_pocket15_0_complex_refined_	3.19	Q9NQN1	Q9NQN1	OR2S2
AF-Q86YJ6-F1-model_v4_0_pocket2_0_complex_refined_	3.19	Q86YJ6	Q86YJ6	THNSL2
AF-Q6ZPD8-F1-model_v4_0_pocket17_5_complex_refined_	3.19	Q6ZPD8	Q6ZPD8	DGAT2L6
AF-P63267-F1-model_v4_0_pocket12_3_complex_	3.19	P63267	P63267	ACTG2
AF-O15354-F1-model_v4_0_pocket14_7_complex_refined_	3.19	O15354	O15354	GPR37
AF-Q96MC6-F1-model_v4_0_pocket18_0_complex_refined_	3.19	Q96MC6	Q96MC6	MFSD14A
AF-P59533-F1-model_v4_0_pocket3_7_complex_	3.19	P59533	P59533	TAS2R38
AF-O15259-F1-model_v4_0_pocket3_7_complex_refined_	3.19	O15259	O15259	NPHP1
AF-Q8N5H7-F1-model_v4_0_pocket8_7_complex_refined_	3.19	Q8N5H7	Q8N5H7	SH2D3C
AF-Q5T447-F1-model_v4_0_pocket39_6_complex_refined_	3.19	Q5T447	Q5T447	HECTD3
AF-Q86XE3-F1-model_v4_0_pocket7_0_complex_	3.19	Q86XE3	Q86XE3	MICU3
AF-Q9UL63-F1-model_v4_0_pocket9_8_complex_refined_	3.19	Q9UL63	Q9UL63	MKLN1
AF-Q8NHU2-F1-model_v4_0_pocket72_1_complex_refined_	3.19	Q8NHU2	Q8NHU2	CFAP61
AF-Q8NAB2-F1-model_v4_0_pocket23_5_complex_refined_	3.19	Q8NAB2	Q8NAB2	KBTBD3
AF-Q0D2K2-F1-model_v4_0_pocket8_7_complex_refined_	3.19	Q0D2K2	Q0D2K2	KLHL30
AF-Q9Y2F5-F1-model_v4_0_pocket7_6_complex_refined_	3.19	Q9Y2F5	Q9Y2F5	ICE1
AF-Q6ZMR3-F1-model_v4_0_pocket5_2_complex_refined_	3.19	Q6ZMR3	Q6ZMR3	LDHAL6A
AF-Q15067-F1-model_v4_0_pocket3_6_complex_refined_	3.19	Q15067	Q15067	ACOX1
AF-Q8IZP9-F1-model_v4_0_pocket3_4_complex_	3.19	Q8IZP9	Q8IZP9	ADGRG2
AF-Q96SB8-F1-model_v4_1_pocket14_2_complex_refined_	3.19	Q96SB8	Q96SB8	SMC6
AF-Q7Z769-F1-model_v4_0_pocket17_4_complex_refined_	3.19	Q7Z769	Q7Z769	SLC35E3
AF-Q6ZWJ8-F1-model_v4_0_pocket14_7_complex_refined_	3.19	Q6ZWJ8	Q6ZWJ8	KCP
AF-P42898-F1-model_v4_0_pocket32_8_complex_refined_	3.19	P42898	P42898	MTHFR
AF-Q9UH36-F1-model_v4_0_pocket14_8_complex_	3.19	Q9UH36	Q9UH36	SRRD
AF-Q8N9N7-F1-model_v4_0_pocket10_2_complex_refined_	3.19	Q8N9N7	Q8N9N7	LRRC57
AF-O95342-F1-model_v4_0_pocket85_2_complex_refined_	3.19	O95342	O95342	ABCB11
AF-Q9UJT0-F1-model_v4_0_pocket4_1_complex_	3.19	Q9UJT0	Q9UJT0	TUBE1
AF-P35575-F1-model_v4_0_pocket5_0_complex_refined_	3.19	P35575	P35575	G6PC1
AF-Q5JWR5-F1-model_v4_4_pocket3_0_complex_refined_	3.19	Q5JWR5	Q5JWR5	DOP1A
AF-Q15036-F1-model_v4_0_pocket27_7_complex_refined_	3.19	Q15036	Q15036	SNX17
AF-Q1AE95-F1-model_v4_0_pocket20_6_complex_refined_	3.19	Q1AE95	Q1AE95	TMEM183BP
AF-Q9UL63-F1-model_v4_0_pocket9_5_complex_	3.19	Q9UL63	Q9UL63	MKLN1
AF-Q8N8A2-F1-model_v4_1_pocket2_6_complex_refined_	3.19	Q8N8A2	Q8N8A2	ANKRD44
AF-Q96EK5-F1-model_v4_0_pocket5_0_complex_refined_	3.19	Q96EK5	Q96EK5	KIFBP
AF-Q6DT37-F1-model_v4_0_pocket11_2_complex_	3.19	Q6DT37	Q6DT37	CDC42BPG
AF-Q96Q27-F1-model_v4_0_pocket25_7_complex_refined_	3.19	Q96Q27	Q96Q27	ASB2
AF-Q16820-F1-model_v4_0_pocket10_9_complex_refined_	3.19	Q16820	Q16820	MEP1B
AF-Q9UKZ9-F1-model_v4_0_pocket1_6_complex_refined_	3.19	Q9UKZ9	Q9UKZ9	PCOLCE2
AF-Q7Z442-F1-model_v4_2_pocket9_9_complex_refined_	3.19	Q7Z442	Q7Z442	PKD1L2
AF-Q9Y2X3-F1-model_v4_0_pocket8_4_complex_refined_	3.19	Q9Y2X3	Q9Y2X3	NOP58
AF-Q9NRR4-F1-model_v4_0_pocket25_3_complex_refined_	3.19	Q9NRR4	Q9NRR4	DROSHA
AF-P42898-F1-model_v4_0_pocket32_6_complex_refined_	3.19	P42898	P42898	MTHFR
AF-Q6Q0C0-F1-model_v4_0_pocket7_6_complex_refined_	3.19	Q6Q0C0	Q6Q0C0	TRAF7
AF-Q8NH92-F1-model_v4_0_pocket5_2_complex_refined_	3.19	Q8NH92	Q8NH92	OR1S1
AF-Q9H9T3-F1-model_v4_0_pocket39_9_complex_	3.19	Q9H9T3	Q9H9T3	ELP3
AF-Q9GZN6-F1-model_v4_0_pocket14_8_complex_refined_	3.19	Q9GZN6	Q9GZN6	SLC6A16
AF-Q99758-F1-model_v4_0_pocket72_2_complex_	3.18	Q99758	Q99758	ABCA3
AF-Q8TDU6-F1-model_v4_0_pocket12_1_complex_refined_	3.18	Q8TDU6	Q8TDU6	GPBAR1
AF-P0DTE0-F1-model_v4_0_pocket25_5_complex_	3.18	P0DTE0	P0DTE0	TAS2R36
AF-Q8WTS6-F1-model_v4_0_pocket7_7_complex_refined_	3.18	Q8WTS6	Q8WTS6	SETD7
AF-Q9ULD4-F1-model_v4_1_pocket8_7_complex_	3.18	Q9ULD4	Q9ULD4	BRPF3
AF-Q14147-F1-model_v4_0_pocket2_1_complex_	3.18	Q14147	Q14147	DHX34
AF-P20936-F1-model_v4_0_pocket3_8_complex_	3.18	P20936	P20936	RASA1
AF-Q9BV20-F1-model_v4_0_pocket2_4_complex_refined_	3.18	Q9BV20	Q9BV20	MRI1
AF-Q5VWM3-F1-model_v4_0_pocket10_3_complex_refined_	3.18	Q5VWM3	Q5VWM3	PRAMEF18
AF-Q8IVV2-F1-model_v4_0_pocket8_1_complex_refined_	3.18	Q8IVV2	Q8IVV2	LOXHD1
AF-Q9NPA2-F1-model_v4_1_pocket4_3_complex_refined_	3.18	Q9NPA2	Q9NPA2	MMP25
AF-Q08043-F1-model_v4_0_pocket2_9_complex_refined_	3.18	Q08043	Q08043	ACTN3
AF-Q8NFH8-F1-model_v4_1_pocket5_2_complex_refined_	3.18	Q8NFH8	Q8NFH8	REPS2
AF-P40189-F1-model_v4_0_pocket20_1_complex_refined_	3.18	P40189	P40189	IL6ST
AF-Q5T7W0-F1-model_v4_0_pocket10_2_complex_refined_	3.18	Q5T7W0	Q5T7W0	ZNF618
AF-Q9Y6Q2-F1-model_v4_0_pocket29_4_complex_refined_	3.18	Q9Y6Q2	Q9Y6Q2	STON1
AF-O75185-F1-model_v4_0_pocket6_8_complex_refined_	3.18	O75185	O75185	ATP2C2
AF-Q8NB49-F1-model_v4_0_pocket4_9_complex_refined_	3.18	Q8NB49	Q8NB49	ATP11C
AF-P0CB48-F1-model_v4_1_pocket5_3_complex_refined_	3.18	P0CB48	P0CB48	UBTFL6
AF-Q9UG56-F1-model_v4_0_pocket15_2_complex_refined_	3.18	Q9UG56	Q9UG56	PISD
AF-Q9UKU6-F1-model_v4_0_pocket57_8_complex_refined_	3.18	Q9UKU6	Q9UKU6	TRHDE
AF-Q6ZMP0-F1-model_v4_0_pocket3_3_complex_refined_	3.18	Q6ZMP0	Q6ZMP0	THSD4
AF-Q8N4M1-F1-model_v4_0_pocket17_6_complex_	3.18	Q8N4M1	Q8N4M1	SLC44A3
AF-Q9Y2T6-F1-model_v4_0_pocket3_2_complex_refined_	3.18	Q9Y2T6	Q9Y2T6	GPR55
AF-Q12772-F1-model_v4_0_pocket32_4_complex_	3.18	Q12772	Q12772	SREBF2
AF-Q9Y6L7-F1-model_v4_0_pocket15_7_complex_refined_	3.18	Q9Y6L7	Q9Y6L7	TLL2
AF-C9J1S8-F1-model_v4_0_pocket1_1_complex_	3.18	C9J1S8	C9J1S8	TRIM49D1
AF-Q8IXI1-F1-model_v4_0_pocket18_6_complex_refined_	3.18	Q8IXI1	Q8IXI1	RHOT2
AF-O75093-F1-model_v4_1_pocket19_7_complex_refined_	3.18	O75093	O75093	SLIT1
AF-Q9H9Y4-F1-model_v4_0_pocket5_4_complex_refined_	3.18	Q9H9Y4	Q9H9Y4	GPN2
AF-Q9HD67-F1-model_v4_2_pocket5_7_complex_	3.18	Q9HD67	Q9HD67	MYO10
AF-P13010-F1-model_v4_0_pocket13_4_complex_refined_	3.18	P13010	P13010	XRCC5
AF-P29122-F1-model_v4_0_pocket10_2_complex_	3.18	P29122	P29122	PCSK6
AF-Q3ZCN5-F1-model_v4_0_pocket17_5_complex_refined_	3.18	Q3ZCN5	Q3ZCN5	OTOGL
AF-Q96BY6-F1-model_v4_1_pocket5_5_complex_	3.18	Q96BY6	Q96BY6	DOCK10
AF-Q92547-F1-model_v4_2_pocket1_3_complex_refined_	3.18	Q92547	Q92547	TOPBP1
AF-Q9P104-F1-model_v4_0_pocket3_7_complex_refined_	3.18	Q9P104	Q9P104	DOK5
AF-O75717-F1-model_v4_0_pocket24_9_complex_refined_	3.18	O75717	O75717	WDHD1
AF-Q9P0K1-F1-model_v4_0_pocket25_1_complex_refined_	3.18	Q9P0K1	Q9P0K1	ADAM22
AF-Q86SQ4-F1-model_v4_1_pocket2_3_complex_	3.18	Q86SQ4	Q86SQ4	ADGRG6
AF-O75949-F1-model_v4_0_pocket6_2_complex_refined_	3.18	O75949	O75949	NALF2
AF-P26358-F1-model_v4_0_pocket53_7_complex_refined_	3.18	P26358	P26358	DNMT1
AF-Q58HT5-F1-model_v4_0_pocket4_2_complex_refined_	3.18	Q58HT5	Q58HT5	AWAT1
AF-Q9Y6X3-F1-model_v4_0_pocket34_4_complex_	3.18	Q9Y6X3	Q9Y6X3	MAU2
AF-A0A075B734-F1-model_v4_0_pocket3_2_complex_refined_	3.18	A0A075B734	A0A075B734	AQP7B
AF-O95219-F1-model_v4_0_pocket28_5_complex_refined_	3.18	O95219	O95219	SNX4
AF-Q6DT37-F1-model_v4_0_pocket22_8_complex_refined_	3.18	Q6DT37	Q6DT37	CDC42BPG
AF-Q6NUM6-F1-model_v4_0_pocket7_4_complex_	3.18	Q6NUM6	Q6NUM6	TYW1B
AF-Q6PI48-F1-model_v4_0_pocket31_2_complex_refined_	3.18	Q6PI48	Q6PI48	DARS2
AF-Q86SQ3-F1-model_v4_0_pocket3_7_complex_refined_	3.18	Q86SQ3	Q86SQ3	ADGRE4P
AF-Q6UXN8-F1-model_v4_0_pocket3_2_complex_refined_	3.18	Q6UXN8	Q6UXN8	CLEC9A
AF-Q15058-F1-model_v4_1_pocket2_4_complex_refined_	3.18	Q15058	Q15058	KIF14
AF-O95487-F1-model_v4_0_pocket27_5_complex_	3.18	O95487	O95487	SEC24B
AF-P11055-F1-model_v4_0_pocket23_0_complex_refined_	3.18	P11055	P11055	MYH3
AF-O00155-F1-model_v4_0_pocket10_3_complex_refined_	3.18	O00155	O00155	GPR25
AF-Q5JWR5-F1-model_v4_0_pocket5_0_complex_refined_	3.18	Q5JWR5	Q5JWR5	DOP1A
AF-P07098-F1-model_v4_0_pocket2_6_complex_refined_	3.18	P07098	P07098	LIPF
AF-Q8N8A2-F1-model_v4_1_pocket2_5_complex_	3.18	Q8N8A2	Q8N8A2	ANKRD44
AF-O94953-F1-model_v4_1_pocket1_4_complex_refined_	3.18	O94953	O94953	KDM4B
AF-Q8NFI3-F1-model_v4_0_pocket37_8_complex_	3.18	Q8NFI3	Q8NFI3	ENGASE
AF-Q6P2P2-F1-model_v4_0_pocket47_3_complex_refined_	3.18	Q6P2P2	Q6P2P2	PRMT9
AF-Q69YN2-F1-model_v4_1_pocket5_3_complex_	3.18	Q69YN2	Q69YN2	CWF19L1
AF-Q9NYL4-F1-model_v4_0_pocket1_7_complex_	3.18	Q9NYL4	Q9NYL4	FKBP11
AF-Q12918-F1-model_v4_0_pocket1_6_complex_refined_	3.18	Q12918	Q12918	KLRB1
AF-Q5T2W1-F1-model_v4_1_pocket2_4_complex_refined_	3.17	Q5T2W1	Q5T2W1	PDZK1
AF-P41252-F1-model_v4_0_pocket44_2_complex_refined_	3.17	P41252	P41252	IARS1
AF-P04196-F1-model_v4_0_pocket18_0_complex_refined_	3.17	P04196	P04196	HRG
AF-P20936-F1-model_v4_0_pocket3_4_complex_	3.17	P20936	P20936	RASA1
AF-O94822-F1-model_v4_0_pocket30_7_complex_refined_	3.17	O94822	O94822	LTN1
AF-Q9NWW7-F1-model_v4_0_pocket2_2_complex_refined_	3.17	Q9NWW7	Q9NWW7	C2orf42
AF-Q8N9B8-F1-model_v4_0_pocket37_3_complex_refined_	3.17	Q8N9B8	Q8N9B8	RASGEF1A
AF-Q8TDU6-F1-model_v4_0_pocket12_7_complex_refined_	3.17	Q8TDU6	Q8TDU6	GPBAR1
AF-Q8IWY4-F1-model_v4_3_pocket2_4_complex_refined_	3.17	Q8IWY4	Q8IWY4	SCUBE1
AF-O00763-F1-model_v4_1_pocket26_0_complex_	3.17	O00763	O00763	ACACB
AF-O43451-F1-model_v4_0_pocket21_6_complex_refined_	3.17	O43451	O43451	MGAM
AF-O75159-F1-model_v4_0_pocket3_6_complex_refined_	3.17	O75159	O75159	SOCS5
AF-Q8WVM7-F1-model_v4_0_pocket23_5_complex_refined_	3.17	Q8WVM7	Q8WVM7	STAG1
AF-Q5JUK3-F1-model_v4_0_pocket5_8_complex_refined_	3.17	Q5JUK3	Q5JUK3	KCNT1
AF-Q9HBI6-F1-model_v4_0_pocket30_1_complex_	3.17	Q9HBI6	Q9HBI6	CYP4F11
AF-P52630-F1-model_v4_0_pocket32_2_complex_refined_	3.17	P52630	P52630	STAT2
AF-Q8NH08-F1-model_v4_0_pocket2_0_complex_refined_	3.17	Q8NH08	Q8NH08	OR10AC1
AF-Q9Y4E8-F1-model_v4_0_pocket20_5_complex_refined_	3.17	Q9Y4E8	Q9Y4E8	USP15
AF-Q02928-F1-model_v4_0_pocket19_7_complex_	3.17	Q02928	Q02928	CYP4A11
AF-Q6ZRH7-F1-model_v4_0_pocket37_9_complex_refined_	3.17	Q6ZRH7	Q6ZRH7	CATSPERG
AF-Q2PZI1-F1-model_v4_0_pocket40_8_complex_	3.17	Q2PZI1	Q2PZI1	DPY19L1
AF-P51854-F1-model_v4_0_pocket28_5_complex_refined_	3.17	P51854	P51854	TKTL1
AF-Q9H4W6-F1-model_v4_0_pocket4_2_complex_refined_	3.17	Q9H4W6	Q9H4W6	EBF3
AF-Q6NUI2-F1-model_v4_0_pocket5_9_complex_	3.17	Q6NUI2	Q6NUI2	GPAT2
AF-P22694-F1-model_v4_0_pocket27_7_complex_	3.17	P22694	P22694	PRKACB
AF-Q86UY5-F1-model_v4_0_pocket14_8_complex_refined_	3.17	Q86UY5	Q86UY5	FAM83A
AF-Q8TEP8-F1-model_v4_0_pocket1_7_complex_refined_	3.17	Q8TEP8	Q8TEP8	CEP192
AF-O95248-F1-model_v4_1_pocket26_7_complex_refined_	3.17	O95248	O95248	SBF1
AF-P49682-F1-model_v4_0_pocket1_7_complex_	3.17	P49682	P49682	CXCR3
AF-Q8TB52-F1-model_v4_0_pocket3_5_complex_	3.17	Q8TB52	Q8TB52	FBXO30
AF-O94822-F1-model_v4_0_pocket15_1_complex_refined_	3.17	O94822	O94822	LTN1
AF-P51857-F1-model_v4_0_pocket7_8_complex_	3.17	P51857	P51857	AKR1D1
AF-Q5H9M0-F1-model_v4_0_pocket8_5_complex_	3.17	Q5H9M0	Q5H9M0	PWWP3B
AF-Q9NRR4-F1-model_v4_0_pocket25_6_complex_refined_	3.17	Q9NRR4	Q9NRR4	DROSHA
AF-Q8NAN2-F1-model_v4_0_pocket23_4_complex_refined_	3.17	Q8NAN2	Q8NAN2	MIGA1
AF-Q8TEV9-F1-model_v4_1_pocket3_4_complex_refined_	3.17	Q8TEV9	Q8TEV9	SMCR8
AF-Q8IWV7-F1-model_v4_1_pocket18_5_complex_refined_	3.17	Q8IWV7	Q8IWV7	UBR1
AF-Q6PID8-F1-model_v4_0_pocket5_8_complex_refined_	3.17	Q6PID8	Q6PID8	KLHDC10
AF-Q96AY3-F1-model_v4_0_pocket6_3_complex_	3.17	Q96AY3	Q96AY3	FKBP10
AF-Q9NWL6-F1-model_v4_0_pocket32_8_complex_refined_	3.17	Q9NWL6	Q9NWL6	ASNSD1
AF-P25100-F1-model_v4_0_pocket31_2_complex_	3.17	P25100	P25100	ADRA1D
AF-P51801-F1-model_v4_0_pocket1_2_complex_refined_	3.17	P51801	P51801	CLCNKB
AF-Q16819-F1-model_v4_0_pocket3_5_complex_refined_	3.17	Q16819	Q16819	MEP1A
AF-Q8TCT9-F1-model_v4_0_pocket13_3_complex_	3.17	Q8TCT9	Q8TCT9	HM13
AF-Q11128-F1-model_v4_0_pocket5_3_complex_refined_	3.17	Q11128	Q11128	FUT5
AF-Q8WZA9-F1-model_v4_0_pocket19_1_complex_refined_	3.17	Q8WZA9	Q8WZA9	IRGQ
AF-P46091-F1-model_v4_0_pocket1_8_complex_refined_	3.17	P46091	P46091	CMKLR2
AF-Q96P48-F1-model_v4_0_pocket30_1_complex_refined_	3.17	Q96P48	Q96P48	ARAP1
AF-P0DN86-F1-model_v4_0_pocket6_0_complex_	3.17	P0DN86	P0DN86	CGB3
AF-P22760-F1-model_v4_0_pocket7_7_complex_refined_	3.17	P22760	P22760	AADAC
AF-Q93074-F1-model_v4_1_pocket21_4_complex_refined_	3.17	Q93074	Q93074	MED12
AF-Q9HCI6-F1-model_v4_0_pocket4_4_complex_refined_	3.17	Q9HCI6	Q9HCI6	KIAA1586
AF-Q9Y3R5-F1-model_v4_2_pocket12_0_complex_	3.17	Q9Y3R5	Q9Y3R5	DOP1B
AF-Q8IZ83-F1-model_v4_0_pocket22_6_complex_	3.17	Q8IZ83	Q8IZ83	ALDH16A1
AF-P29372-F1-model_v4_0_pocket1_8_complex_refined_	3.17	P29372	P29372	MPG
AF-O60882-F1-model_v4_1_pocket8_1_complex_	3.17	O60882	O60882	MMP20
AF-P29728-F1-model_v4_0_pocket47_4_complex_	3.17	P29728	P29728	OAS2
AF-P29728-F1-model_v4_0_pocket47_1_complex_	3.17	P29728	P29728	OAS2
AF-Q9H8P0-F1-model_v4_0_pocket2_1_complex_	3.17	Q9H8P0	Q9H8P0	SRD5A3
AF-Q96HY7-F1-model_v4_0_pocket9_0_complex_refined_	3.17	Q96HY7	Q96HY7	DHTKD1
AF-Q9ULB4-F1-model_v4_1_pocket2_4_complex_refined_	3.16	Q9ULB4	Q9ULB4	CDH9
AF-Q9H8S5-F1-model_v4_0_pocket7_3_complex_refined_	3.16	Q9H8S5	Q9H8S5	CCNP
AF-Q9UBD9-F1-model_v4_0_pocket4_9_complex_refined_	3.16	Q9UBD9	Q9UBD9	CLCF1
AF-Q9BQC3-F1-model_v4_0_pocket2_6_complex_refined_	3.16	Q9BQC3	Q9BQC3	DPH2
AF-Q12772-F1-model_v4_0_pocket32_4_complex_refined_	3.16	Q12772	Q12772	SREBF2
AF-Q8NBK3-F1-model_v4_0_pocket1_2_complex_refined_	3.16	Q8NBK3	Q8NBK3	SUMF1
AF-P29372-F1-model_v4_0_pocket1_3_complex_refined_	3.16	P29372	P29372	MPG
AF-P51160-F1-model_v4_1_pocket4_9_complex_	3.16	P51160	P51160	PDE6C
AF-Q504Y3-F1-model_v4_0_pocket1_1_complex_refined_	3.16	Q504Y3	Q504Y3	ZCWPW2
AF-O14544-F1-model_v4_0_pocket15_1_complex_	3.16	O14544	O14544	SOCS6
AF-Q9Y450-F1-model_v4_0_pocket20_7_complex_	3.16	Q9Y450	Q9Y450	HBS1L
AF-P42356-F1-model_v4_0_pocket83_7_complex_	3.16	P42356	P42356	PI4KA
AF-Q12772-F1-model_v4_0_pocket32_0_complex_refined_	3.16	Q12772	Q12772	SREBF2
AF-Q8NH05-F1-model_v4_0_pocket1_3_complex_refined_	3.16	Q8NH05	Q8NH05	OR4Q3
AF-Q92527-F1-model_v4_0_pocket6_9_complex_refined_	3.16	Q92527	Q92527	ANKRD7
AF-Q92556-F1-model_v4_1_pocket4_7_complex_refined_	3.16	Q92556	Q92556	ELMO1
AF-O14734-F1-model_v4_0_pocket20_5_complex_	3.16	O14734	O14734	ACOT8
AF-Q8NBJ7-F1-model_v4_0_pocket8_7_complex_refined_	3.16	Q8NBJ7	Q8NBJ7	SUMF2
AF-Q9NYL4-F1-model_v4_0_pocket1_2_complex_refined_	3.16	Q9NYL4	Q9NYL4	FKBP11
AF-O75191-F1-model_v4_0_pocket16_7_complex_refined_	3.16	O75191	O75191	XYLB
AF-Q86VE9-F1-model_v4_0_pocket5_7_complex_	3.16	Q86VE9	Q86VE9	SERINC5
AF-Q9P2S6-F1-model_v4_0_pocket57_4_complex_refined_	3.16	Q9P2S6	Q9P2S6	ANKMY1
AF-Q13753-F1-model_v4_1_pocket2_7_complex_refined_	3.16	Q13753	Q13753	LAMC2
AF-P48147-F1-model_v4_0_pocket11_7_complex_refined_	3.16	P48147	P48147	PREP
AF-O43307-F1-model_v4_0_pocket12_4_complex_refined_	3.16	O43307	O43307	ARHGEF9
AF-Q92729-F1-model_v4_0_pocket11_1_complex_	3.16	Q92729	Q92729	PTPRU
AF-Q9P273-F1-model_v4_0_pocket74_2_complex_refined_	3.16	Q9P273	Q9P273	TENM3
AF-P09467-F1-model_v4_0_pocket14_7_complex_	3.16	P09467	P09467	FBP1
AF-Q96LW4-F1-model_v4_1_pocket5_8_complex_refined_	3.16	Q96LW4	Q96LW4	PRIMPOL
AF-Q86UK7-F1-model_v4_1_pocket1_4_complex_	3.16	Q86UK7	Q86UK7	ZNF598
AF-Q6NUN0-F1-model_v4_0_pocket14_6_complex_refined_	3.16	Q6NUN0	Q6NUN0	ACSM5
AF-Q9UL51-F1-model_v4_0_pocket48_6_complex_	3.16	Q9UL51	Q9UL51	HCN2
AF-O95163-F1-model_v4_0_pocket9_7_complex_refined_	3.16	O95163	O95163	ELP1
AF-Q9BPW9-F1-model_v4_0_pocket19_4_complex_	3.16	Q9BPW9	Q9BPW9	DHRS9
AF-Q6P2C0-F1-model_v4_0_pocket13_6_complex_refined_	3.16	Q6P2C0	Q6P2C0	WDR93
AF-Q12772-F1-model_v4_0_pocket32_3_complex_	3.16	Q12772	Q12772	SREBF2
AF-P20936-F1-model_v4_0_pocket3_2_complex_	3.16	P20936	P20936	RASA1
AF-P32754-F1-model_v4_0_pocket5_2_complex_	3.16	P32754	P32754	HPD
AF-Q9NR64-F1-model_v4_0_pocket17_1_complex_refined_	3.16	Q9NR64	Q9NR64	KLHL1
AF-Q9NYS7-F1-model_v4_0_pocket1_1_complex_refined_	3.16	Q9NYS7	Q9NYS7	WSB2
AF-O95302-F1-model_v4_0_pocket3_0_complex_	3.16	O95302	O95302	FKBP9
AF-O95302-F1-model_v4_0_pocket3_3_complex_	3.16	O95302	O95302	FKBP9
AF-P01024-F1-model_v4_0_pocket19_0_complex_	3.16	P01024	P01024	C3
AF-Q96P26-F1-model_v4_0_pocket6_1_complex_refined_	3.16	Q96P26	Q96P26	NT5C1B
AF-Q9BXX3-F1-model_v4_0_pocket1_7_complex_	3.16	Q9BXX3	Q9BXX3	ANKRD30A
AF-P54687-F1-model_v4_0_pocket4_9_complex_refined_	3.16	P54687	P54687	BCAT1
AF-P00352-F1-model_v4_0_pocket19_3_complex_	3.16	P00352	P00352	ALDH1A1
AF-A5D8W1-F1-model_v4_0_pocket12_3_complex_	3.16	A5D8W1	A5D8W1	CFAP69
AF-Q13332-F1-model_v4_0_pocket2_7_complex_	3.16	Q13332	Q13332	PTPRS
AF-O75342-F1-model_v4_0_pocket3_6_complex_	3.16	O75342	O75342	ALOX12B
AF-P37088-F1-model_v4_0_pocket32_5_complex_	3.16	P37088	P37088	SCNN1A
AF-Q8NDW8-F1-model_v4_0_pocket7_6_complex_refined_	3.16	Q8NDW8	Q8NDW8	TTC21A
AF-Q15067-F1-model_v4_0_pocket21_6_complex_	3.16	Q15067	Q15067	ACOX1
AF-Q9NZP5-F1-model_v4_0_pocket10_1_complex_refined_	3.16	Q9NZP5	Q9NZP5	OR5AC2
AF-Q8NGY1-F1-model_v4_0_pocket1_6_complex_refined_	3.16	Q8NGY1	Q8NGY1	OR10Z1
AF-O43143-F1-model_v4_0_pocket24_0_complex_refined_	3.16	O43143	O43143	DHX15
AF-P36507-F1-model_v4_0_pocket7_3_complex_refined_	3.16	P36507	P36507	MAP2K2
AF-Q9BYW2-F1-model_v4_1_pocket3_2_complex_refined_	3.16	Q9BYW2	Q9BYW2	SETD2
AF-Q4G0N8-F1-model_v4_2_pocket15_7_complex_	3.16	Q4G0N8	Q4G0N8	SLC9C1
AF-Q9NY64-F1-model_v4_0_pocket27_4_complex_	3.16	Q9NY64	Q9NY64	SLC2A8
AF-Q9BZG8-F1-model_v4_0_pocket16_4_complex_refined_	3.16	Q9BZG8	Q9BZG8	DPH1
AF-P30968-F1-model_v4_0_pocket4_5_complex_refined_	3.16	P30968	P30968	GNRHR
AF-Q58FF7-F1-model_v4_0_pocket15_8_complex_refined_	3.16	Q58FF7	Q58FF7	HSP90AB3P
AF-Q8NGN3-F1-model_v4_0_pocket3_2_complex_refined_	3.16	Q8NGN3	Q8NGN3	OR10G4
AF-O60882-F1-model_v4_1_pocket8_4_complex_	3.16	O60882	O60882	MMP20
AF-P33240-F1-model_v4_1_pocket2_6_complex_refined_	3.16	P33240	P33240	CSTF2
AF-Q96LA9-F1-model_v4_0_pocket5_0_complex_refined_	3.16	Q96LA9	Q96LA9	MRGPRX4
AF-Q5XPI4-F1-model_v4_0_pocket30_9_complex_refined_	3.16	Q5XPI4	Q5XPI4	RNF123
AF-O14958-F1-model_v4_0_pocket12_5_complex_	3.16	O14958	O14958	CASQ2
AF-P30559-F1-model_v4_0_pocket1_9_complex_refined_	3.16	P30559	P30559	OXTR
AF-A5LHX3-F1-model_v4_0_pocket5_6_complex_refined_	3.16	A5LHX3	A5LHX3	PSMB11
AF-Q8NG78-F1-model_v4_0_pocket3_5_complex_refined_	3.16	Q8NG78	Q8NG78	OR8G5
AF-Q8NB91-F1-model_v4_0_pocket21_7_complex_	3.16	Q8NB91	Q8NB91	FANCB
AF-Q9NYW2-F1-model_v4_0_pocket7_8_complex_refined_	3.16	Q9NYW2	Q9NYW2	TAS2R8
AF-O43246-F1-model_v4_0_pocket26_1_complex_refined_	3.16	O43246	O43246	SLC7A4
AF-O60610-F1-model_v4_0_pocket3_5_complex_	3.16	O60610	O60610	DIAPH1
AF-O76094-F1-model_v4_0_pocket16_8_complex_refined_	3.16	O76094	O76094	SRP72
AF-Q96TA1-F1-model_v4_0_pocket31_0_complex_	3.16	Q96TA1	Q96TA1	NIBAN2
AF-Q8WXH4-F1-model_v4_0_pocket15_3_complex_refined_	3.16	Q8WXH4	Q8WXH4	ASB11
AF-Q5H8A4-F1-model_v4_0_pocket30_1_complex_refined_	3.15	Q5H8A4	Q5H8A4	PIGG
AF-Q5JUK3-F1-model_v4_0_pocket5_7_complex_	3.15	Q5JUK3	Q5JUK3	KCNT1
AF-Q8WVM8-F1-model_v4_0_pocket41_0_complex_refined_	3.15	Q8WVM8	Q8WVM8	SCFD1
AF-Q9BZC7-F1-model_v4_1_pocket42_8_complex_refined_	3.15	Q9BZC7	Q9BZC7	ABCA2
AF-Q6ZMW3-F1-model_v4_2_pocket14_1_complex_refined_	3.15	Q6ZMW3	Q6ZMW3	EML6
AF-O75643-F1-model_v4_0_pocket18_2_complex_refined_	3.15	O75643	O75643	SNRNP200
AF-Q13107-F1-model_v4_2_pocket4_1_complex_	3.15	Q13107	Q13107	USP4
AF-O43306-F1-model_v4_1_pocket1_3_complex_refined_	3.15	O43306	O43306	ADCY6
AF-Q96BY6-F1-model_v4_1_pocket5_8_complex_	3.15	Q96BY6	Q96BY6	DOCK10
AF-Q9Y2K2-F1-model_v4_0_pocket9_7_complex_refined_	3.15	Q9Y2K2	Q9Y2K2	SIK3
AF-Q9NQG7-F1-model_v4_0_pocket2_3_complex_refined_	3.15	Q9NQG7	Q9NQG7	HPS4
AF-P40189-F1-model_v4_0_pocket20_0_complex_refined_	3.15	P40189	P40189	IL6ST
AF-P49591-F1-model_v4_0_pocket4_6_complex_refined_	3.15	P49591	P49591	SARS1
AF-O60563-F1-model_v4_0_pocket2_2_complex_refined_	3.15	O60563	O60563	CCNT1
AF-P68363-F1-model_v4_0_pocket2_4_complex_refined_	3.15	P68363	P68363	TUBA1B
AF-P06865-F1-model_v4_0_pocket32_1_complex_refined_	3.15	P06865	P06865	HEXA
AF-Q8IWE5-F1-model_v4_0_pocket5_5_complex_refined_	3.15	Q8IWE5	Q8IWE5	PLEKHM2
AF-Q9NYL4-F1-model_v4_0_pocket1_1_complex_refined_	3.15	Q9NYL4	Q9NYL4	FKBP11
AF-O75923-F1-model_v4_1_pocket29_9_complex_refined_	3.15	O75923	O75923	DYSF
AF-Q969N4-F1-model_v4_0_pocket4_7_complex_refined_	3.15	Q969N4	Q969N4	TAAR8
AF-P50391-F1-model_v4_0_pocket24_9_complex_refined_	3.15	P50391	P50391	NPY4R
AF-Q8NFA0-F1-model_v4_0_pocket37_4_complex_	3.15	Q8NFA0	Q8NFA0	USP32
AF-Q8NEM7-F1-model_v4_0_pocket21_3_complex_refined_	3.15	Q8NEM7	Q8NEM7	SUPT20H
AF-P27169-F1-model_v4_0_pocket2_1_complex_refined_	3.15	P27169	P27169	PON1
AF-Q8NFI3-F1-model_v4_0_pocket41_7_complex_	3.15	Q8NFI3	Q8NFI3	ENGASE
AF-Q8IUC4-F1-model_v4_0_pocket17_4_complex_refined_	3.15	Q8IUC4	Q8IUC4	RHPN2
AF-Q99758-F1-model_v4_0_pocket72_8_complex_	3.15	Q99758	Q99758	ABCA3
AF-Q5SRE7-F1-model_v4_0_pocket1_0_complex_refined_	3.15	Q5SRE7	Q5SRE7	PHYHD1
AF-P35968-F1-model_v4_0_pocket5_4_complex_refined_	3.15	P35968	P35968	KDR
AF-Q9Y6D5-F1-model_v4_0_pocket7_5_complex_	3.15	Q9Y6D5	Q9Y6D5	ARFGEF2
AF-Q9P203-F1-model_v4_0_pocket11_7_complex_	3.15	Q9P203	Q9P203	BTBD7
AF-Q6ZN54-F1-model_v4_0_pocket2_6_complex_	3.15	Q6ZN54	Q6ZN54	DEF8
AF-P41440-F1-model_v4_0_pocket35_4_complex_refined_	3.15	P41440	P41440	SLC19A1
AF-Q99567-F1-model_v4_0_pocket39_3_complex_refined_	3.15	Q99567	Q99567	NUP88
AF-O15438-F1-model_v4_0_pocket113_3_complex_	3.15	O15438	O15438	ABCC3
AF-A8MXE2-F1-model_v4_0_pocket7_3_complex_refined_	3.15	A8MXE2	A8MXE2	B3GALT9
AF-Q8NH85-F1-model_v4_0_pocket20_2_complex_refined_	3.15	Q8NH85	Q8NH85	OR8U3
AF-Q86XM0-F1-model_v4_0_pocket53_8_complex_refined_	3.15	Q86XM0	Q86XM0	CATSPERD
AF-O75165-F1-model_v4_3_pocket3_4_complex_refined_	3.15	O75165	O75165	DNAJC13
AF-Q9GZN1-F1-model_v4_0_pocket14_3_complex_refined_	3.15	Q9GZN1	Q9GZN1	ACTR6
AF-O15439-F1-model_v4_0_pocket57_1_complex_refined_	3.15	O15439	O15439	ABCC4
AF-P42285-F1-model_v4_0_pocket52_9_complex_refined_	3.15	P42285	P42285	MTREX
AF-Q96S86-F1-model_v4_0_pocket5_7_complex_refined_	3.15	Q96S86	Q96S86	HAPLN3
AF-Q9BZ29-F1-model_v4_0_pocket12_6_complex_refined_	3.15	Q9BZ29	Q9BZ29	DOCK9
AF-P35575-F1-model_v4_0_pocket5_2_complex_refined_	3.15	P35575	P35575	G6PC1
AF-Q7RTM1-F1-model_v4_0_pocket2_9_complex_refined_	3.15	Q7RTM1	Q7RTM1	OTOP1
AF-O95347-F1-model_v4_0_pocket1_0_complex_refined_	3.15	O95347	O95347	SMC2
AF-Q9UP52-F1-model_v4_0_pocket20_8_complex_refined_	3.15	Q9UP52	Q9UP52	TFR2
AF-Q6NUM6-F1-model_v4_0_pocket7_5_complex_	3.15	Q6NUM6	Q6NUM6	TYW1B
AF-P11511-F1-model_v4_0_pocket23_8_complex_refined_	3.15	P11511	P11511	CYP19A1
AF-Q7Z6J6-F1-model_v4_0_pocket12_3_complex_refined_	3.15	Q7Z6J6	Q7Z6J6	FRMD5
AF-A0A0K0K1G6-F1-model_v4_0_pocket1_0_complex_refined_	3.15	A0A0K0K1G6	A0A0K0K1G6	TRBV10-3
AF-Q92954-F1-model_v4_1_pocket1_1_complex_refined_	3.15	Q92954	Q92954	PRG4
AF-Q8NGD4-F1-model_v4_0_pocket25_2_complex_	3.15	Q8NGD4	Q8NGD4	OR4K1
AF-Q6UXN8-F1-model_v4_0_pocket3_4_complex_refined_	3.15	Q6UXN8	Q6UXN8	CLEC9A
AF-P03952-F1-model_v4_1_pocket5_1_complex_refined_	3.15	P03952	P03952	KLKB1
AF-Q5VWM3-F1-model_v4_0_pocket10_9_complex_refined_	3.15	Q5VWM3	Q5VWM3	PRAMEF18
AF-Q9P1Z9-F1-model_v4_0_pocket13_3_complex_refined_	3.15	Q9P1Z9	Q9P1Z9	CCDC180
AF-Q8NFY9-F1-model_v4_0_pocket25_6_complex_refined_	3.15	Q8NFY9	Q8NFY9	KBTBD8
AF-Q9Y4C1-F1-model_v4_0_pocket8_6_complex_refined_	3.15	Q9Y4C1	Q9Y4C1	KDM3A
AF-Q8IU60-F1-model_v4_0_pocket18_9_complex_refined_	3.15	Q8IU60	Q8IU60	DCP2
AF-O75093-F1-model_v4_1_pocket19_6_complex_	3.15	O75093	O75093	SLIT1
AF-P00488-F1-model_v4_0_pocket35_9_complex_	3.15	P00488	P00488	F13A1
AF-P41594-F1-model_v4_1_pocket12_5_complex_refined_	3.15	P41594	P41594	GRM5
AF-Q15546-F1-model_v4_0_pocket17_0_complex_refined_	3.15	Q15546	Q15546	MMD
AF-Q8NDG6-F1-model_v4_0_pocket88_0_complex_	3.15	Q8NDG6	Q8NDG6	TDRD9
AF-P42338-F1-model_v4_0_pocket52_5_complex_refined_	3.14	P42338	P42338	PIK3CB
AF-O94810-F1-model_v4_0_pocket20_4_complex_refined_	3.14	O94810	O94810	RGS11
AF-Q9UGK8-F1-model_v4_0_pocket10_0_complex_refined_	3.14	Q9UGK8	Q9UGK8	SERGEF
AF-Q9HCE0-F1-model_v4_3_pocket32_2_complex_refined_	3.14	Q9HCE0	Q9HCE0	EPG5
AF-Q8N8J0-F1-model_v4_0_pocket1_2_complex_refined_	3.14	Q8N8J0	Q8N8J0	PI4KAP1
AF-Q8N323-F1-model_v4_0_pocket32_5_complex_refined_	3.14	Q8N323	Q8N323	NXPE1
AF-O75899-F1-model_v4_1_pocket14_7_complex_refined_	3.14	O75899	O75899	GABBR2
AF-Q96HA7-F1-model_v4_0_pocket9_2_complex_	3.14	Q96HA7	Q96HA7	TONSL
AF-Q9Y2G3-F1-model_v4_0_pocket11_2_complex_refined_	3.14	Q9Y2G3	Q9Y2G3	ATP11B
AF-Q9H2U2-F1-model_v4_0_pocket17_6_complex_refined_	3.14	Q9H2U2	Q9H2U2	PPA2
AF-Q96JK4-F1-model_v4_1_pocket3_4_complex_	3.14	Q96JK4	Q96JK4	HHIPL1
AF-O75976-F1-model_v4_0_pocket3_7_complex_refined_	3.14	O75976	O75976	CPD
AF-Q9UL63-F1-model_v4_0_pocket22_1_complex_	3.14	Q9UL63	Q9UL63	MKLN1
AF-P35503-F1-model_v4_0_pocket9_2_complex_refined_	3.14	P35503	P35503	UGT1A3
AF-P19835-F1-model_v4_0_pocket24_7_complex_refined_	3.14	P19835	P19835	CEL
AF-O60359-F1-model_v4_0_pocket17_5_complex_refined_	3.14	O60359	O60359	CACNG3
AF-Q13057-F1-model_v4_0_pocket37_4_complex_refined_	3.14	Q13057	Q13057	COASY
AF-Q6R327-F1-model_v4_0_pocket13_5_complex_	3.14	Q6R327	Q6R327	RICTOR
AF-O00237-F1-model_v4_0_pocket39_4_complex_refined_	3.14	O00237	O00237	RNF103
AF-Q9BRJ2-F1-model_v4_0_pocket25_8_complex_refined_	3.14	Q9BRJ2	Q9BRJ2	MRPL45
AF-O43543-F1-model_v4_0_pocket6_0_complex_refined_	3.14	O43543	O43543	XRCC2
AF-Q8NI36-F1-model_v4_1_pocket9_0_complex_refined_	3.14	Q8NI36	Q8NI36	WDR36
AF-Q9C0H5-F1-model_v4_0_pocket22_1_complex_	3.14	Q9C0H5	Q9C0H5	ARHGAP39
AF-O96018-F1-model_v4_0_pocket2_2_complex_	3.14	O96018	O96018	APBA3
AF-P21452-F1-model_v4_0_pocket2_8_complex_refined_	3.14	P21452	P21452	TACR2
AF-A6NMS3-F1-model_v4_0_pocket18_7_complex_refined_	3.14	A6NMS3	A6NMS3	OR5K4
AF-Q8TB92-F1-model_v4_0_pocket1_7_complex_	3.14	Q8TB92	Q8TB92	HMGCLL1
AF-P54707-F1-model_v4_0_pocket11_8_complex_	3.14	P54707	P54707	ATP12A
AF-Q7Z6Z6-F1-model_v4_0_pocket15_6_complex_refined_	3.14	Q7Z6Z6	Q7Z6Z6	PNPLA5
AF-P35228-F1-model_v4_1_pocket1_2_complex_	3.14	P35228	P35228	NOS2
AF-Q9H2X0-F1-model_v4_0_pocket20_5_complex_	3.14	Q9H2X0	Q9H2X0	CHRD
AF-Q9P258-F1-model_v4_0_pocket8_5_complex_refined_	3.14	Q9P258	Q9P258	RCC2
AF-P58173-F1-model_v4_0_pocket3_3_complex_refined_	3.14	P58173	P58173	OR2B6
AF-Q14721-F1-model_v4_0_pocket8_8_complex_refined_	3.14	Q14721	Q14721	KCNB1
AF-P62942-F1-model_v4_0_pocket1_3_complex_refined_	3.14	P62942	P62942	FKBP1A
AF-Q16518-F1-model_v4_0_pocket25_3_complex_refined_	3.14	Q16518	Q16518	RPE65
AF-Q00722-F1-model_v4_1_pocket3_7_complex_refined_	3.14	Q00722	Q00722	PLCB2
AF-O60844-F1-model_v4_0_pocket1_5_complex_	3.14	O60844	O60844	ZG16
AF-Q8NGP9-F1-model_v4_0_pocket20_8_complex_refined_	3.14	Q8NGP9	Q8NGP9	OR5AR1
AF-Q13216-F1-model_v4_0_pocket2_7_complex_refined_	3.14	Q13216	Q13216	ERCC8
AF-P14373-F1-model_v4_3_pocket1_0_complex_refined_	3.14	P14373	P14373	TRIM27
AF-Q969K4-F1-model_v4_0_pocket1_5_complex_refined_	3.14	Q969K4	Q969K4	ABTB1
AF-Q92954-F1-model_v4_0_pocket5_3_complex_refined_	3.14	Q92954	Q92954	PRG4
AF-A6NHL2-F1-model_v4_0_pocket1_8_complex_refined_	3.14	A6NHL2	A6NHL2	TUBAL3
AF-Q6ZMP0-F1-model_v4_0_pocket3_8_complex_refined_	3.14	Q6ZMP0	Q6ZMP0	THSD4
AF-Q7L576-F1-model_v4_1_pocket5_9_complex_refined_	3.14	Q7L576	Q7L576	CYFIP1
AF-Q13332-F1-model_v4_2_pocket2_1_complex_refined_	3.14	Q13332	Q13332	PTPRS
AF-Q99895-F1-model_v4_0_pocket7_1_complex_refined_	3.14	Q99895	Q99895	CTRC
AF-Q8NGG4-F1-model_v4_0_pocket23_0_complex_refined_	3.14	Q8NGG4	Q8NGG4	OR8H1
AF-P0C672-F1-model_v4_0_pocket8_3_complex_	3.14	P0C672	P0C672	TSPAN19
AF-A6NL26-F1-model_v4_0_pocket24_6_complex_	3.14	A6NL26	A6NL26	OR5B21
AF-Q99466-F1-model_v4_1_pocket9_9_complex_	3.14	Q99466	Q99466	NOTCH4
AF-Q9UJJ7-F1-model_v4_0_pocket7_5_complex_	3.14	Q9UJJ7	Q9UJJ7	RPUSD1
AF-P23945-F1-model_v4_0_pocket32_8_complex_refined_	3.14	P23945	P23945	FSHR
AF-P62508-F1-model_v4_0_pocket1_4_complex_refined_	3.14	P62508	P62508	ESRRG
AF-P57075-F1-model_v4_1_pocket19_6_complex_	3.14	P57075	P57075	UBASH3A
AF-Q9P1W3-F1-model_v4_0_pocket5_3_complex_refined_	3.14	Q9P1W3	Q9P1W3	TMEM63C
AF-O60243-F1-model_v4_0_pocket2_1_complex_refined_	3.14	O60243	O60243	HS6ST1
AF-P49682-F1-model_v4_0_pocket1_0_complex_	3.14	P49682	P49682	CXCR3
AF-O00763-F1-model_v4_2_pocket12_1_complex_refined_	3.14	O00763	O00763	ACACB
AF-A6NI47-F1-model_v4_0_pocket1_8_complex_refined_	3.14	A6NI47	A6NI47	POTEM
AF-Q9Y226-F1-model_v4_0_pocket20_2_complex_refined_	3.13	Q9Y226	Q9Y226	SLC22A13
AF-Q9H7D0-F1-model_v4_2_pocket13_1_complex_refined_	3.13	Q9H7D0	Q9H7D0	DOCK5
AF-P80192-F1-model_v4_0_pocket26_9_complex_refined_	3.13	P80192	P80192	MAP3K9
AF-P43146-F1-model_v4_0_pocket8_0_complex_refined_	3.13	P43146	P43146	DCC
AF-Q96BJ8-F1-model_v4_0_pocket35_0_complex_refined_	3.13	Q96BJ8	Q96BJ8	ELMO3
AF-P16144-F1-model_v4_6_pocket5_1_complex_refined_	3.13	P16144	P16144	ITGB4
AF-A6NI72-F1-model_v4_1_pocket1_1_complex_refined_	3.13	A6NI72	A6NI72	NCF1B
AF-Q9BWV1-F1-model_v4_0_pocket5_9_complex_	3.13	Q9BWV1	Q9BWV1	BOC
AF-Q5TEA3-F1-model_v4_0_pocket7_4_complex_refined_	3.13	Q5TEA3	Q5TEA3	DNAAF9
AF-Q9UP38-F1-model_v4_0_pocket17_1_complex_refined_	3.13	Q9UP38	Q9UP38	FZD1
AF-A4FU69-F1-model_v4_0_pocket41_7_complex_refined_	3.13	A4FU69	A4FU69	EFCAB5
AF-P51801-F1-model_v4_0_pocket10_5_complex_refined_	3.13	P51801	P51801	CLCNKB
AF-Q9NQ29-F1-model_v4_0_pocket3_5_complex_refined_	3.13	Q9NQ29	Q9NQ29	LUC7L
AF-Q10570-F1-model_v4_0_pocket23_6_complex_refined_	3.13	Q10570	Q10570	CPSF1
AF-Q9C029-F1-model_v4_0_pocket7_1_complex_refined_	3.13	Q9C029	Q9C029	TRIM7
AF-Q9H2M9-F1-model_v4_0_pocket21_8_complex_refined_	3.13	Q9H2M9	Q9H2M9	RAB3GAP2
AF-Q8TDU6-F1-model_v4_0_pocket12_2_complex_refined_	3.13	Q8TDU6	Q8TDU6	GPBAR1
AF-Q14DG7-F1-model_v4_0_pocket43_9_complex_	3.13	Q14DG7	Q14DG7	TMEM132B
AF-O14841-F1-model_v4_0_pocket87_6_complex_refined_	3.13	O14841	O14841	OPLAH
AF-Q9UL51-F1-model_v4_0_pocket48_0_complex_	3.13	Q9UL51	Q9UL51	HCN2
AF-P32004-F1-model_v4_0_pocket12_1_complex_refined_	3.13	P32004	P32004	L1CAM
AF-Q9BSH5-F1-model_v4_0_pocket10_1_complex_refined_	3.13	Q9BSH5	Q9BSH5	HDHD3
AF-Q9ULK4-F1-model_v4_0_pocket85_1_complex_refined_	3.13	Q9ULK4	Q9ULK4	MED23
AF-Q96Q07-F1-model_v4_0_pocket13_5_complex_	3.13	Q96Q07	Q96Q07	BTBD9
AF-Q9H9Y6-F1-model_v4_0_pocket49_1_complex_	3.13	Q9H9Y6	Q9H9Y6	POLR1B
AF-Q9Y2J8-F1-model_v4_0_pocket14_1_complex_refined_	3.13	Q9Y2J8	Q9Y2J8	PADI2
AF-Q96GR2-F1-model_v4_0_pocket33_4_complex_refined_	3.13	Q96GR2	Q96GR2	ACSBG1
AF-P26374-F1-model_v4_0_pocket29_6_complex_refined_	3.13	P26374	P26374	CHML
AF-Q5GLZ8-F1-model_v4_0_pocket31_4_complex_refined_	3.13	Q5GLZ8	Q5GLZ8	HERC4
AF-A6NE52-F1-model_v4_0_pocket22_8_complex_refined_	3.13	A6NE52	A6NE52	WDR97
AF-P80404-F1-model_v4_0_pocket9_4_complex_	3.13	P80404	P80404	ABAT
AF-Q96CT2-F1-model_v4_0_pocket3_6_complex_refined_	3.13	Q96CT2	Q96CT2	KLHL29
AF-P17693-F1-model_v4_0_pocket15_0_complex_	3.13	P17693	P17693	HLA-G
AF-Q6ICH7-F1-model_v4_0_pocket19_1_complex_refined_	3.13	Q6ICH7	Q6ICH7	ASPHD2
AF-Q08462-F1-model_v4_1_pocket34_0_complex_	3.13	Q08462	Q08462	ADCY2
AF-Q9Y2Q0-F1-model_v4_0_pocket11_4_complex_refined_	3.13	Q9Y2Q0	Q9Y2Q0	ATP8A1
AF-Q6P3S6-F1-model_v4_0_pocket14_1_complex_refined_	3.13	Q6P3S6	Q6P3S6	FBXO42
AF-Q9HCJ2-F1-model_v4_0_pocket6_3_complex_	3.13	Q9HCJ2	Q9HCJ2	LRRC4C
AF-P46100-F1-model_v4_1_pocket1_5_complex_refined_	3.13	P46100	P46100	ATRX
AF-A2RUS2-F1-model_v4_1_pocket40_9_complex_refined_	3.13	A2RUS2	A2RUS2	DENND3
AF-Q8NDV1-F1-model_v4_0_pocket16_1_complex_refined_	3.13	Q8NDV1	Q8NDV1	ST6GALNAC3
AF-P06737-F1-model_v4_0_pocket17_7_complex_refined_	3.13	P06737	P06737	PYGL
AF-Q8N0W3-F1-model_v4_0_pocket34_1_complex_	3.13	Q8N0W3	Q8N0W3	FCSK
AF-Q8N653-F1-model_v4_1_pocket1_3_complex_refined_	3.13	Q8N653	Q8N653	LZTR1
AF-P02730-F1-model_v4_1_pocket24_1_complex_refined_	3.13	P02730	P02730	SLC4A1
AF-O75751-F1-model_v4_0_pocket2_5_complex_refined_	3.13	O75751	O75751	SLC22A3
AF-Q8NH08-F1-model_v4_0_pocket7_2_complex_refined_	3.13	Q8NH08	Q8NH08	OR10AC1
AF-Q9Y2K2-F1-model_v4_0_pocket2_3_complex_	3.13	Q9Y2K2	Q9Y2K2	SIK3
AF-O75094-F1-model_v4_1_pocket13_9_complex_refined_	3.13	O75094	O75094	SLIT3
AF-Q9Y5W8-F1-model_v4_0_pocket2_7_complex_refined_	3.13	Q9Y5W8	Q9Y5W8	SNX13
AF-Q9NT99-F1-model_v4_0_pocket17_8_complex_refined_	3.13	Q9NT99	Q9NT99	LRRC4B
AF-Q9UJT0-F1-model_v4_0_pocket21_0_complex_refined_	3.13	Q9UJT0	Q9UJT0	TUBE1
AF-Q8IV45-F1-model_v4_0_pocket8_6_complex_refined_	3.13	Q8IV45	Q8IV45	UNC5CL
AF-P35348-F1-model_v4_0_pocket11_1_complex_refined_	3.13	P35348	P35348	ADRA1A
AF-Q8NGK0-F1-model_v4_0_pocket21_7_complex_refined_	3.13	Q8NGK0	Q8NGK0	OR51G2
AF-Q9Y5Y6-F1-model_v4_1_pocket11_8_complex_	3.13	Q9Y5Y6	Q9Y5Y6	ST14
AF-Q3I5F7-F1-model_v4_0_pocket3_1_complex_refined_	3.13	Q3I5F7	Q3I5F7	ACOT6
AF-Q86TV6-F1-model_v4_0_pocket38_5_complex_refined_	3.13	Q86TV6	Q86TV6	TTC7B
AF-Q9P296-F1-model_v4_0_pocket17_1_complex_refined_	3.13	Q9P296	Q9P296	C5AR2
AF-O00232-F1-model_v4_0_pocket26_4_complex_refined_	3.13	O00232	O00232	PSMD12
AF-Q08881-F1-model_v4_2_pocket1_1_complex_refined_	3.13	Q08881	Q08881	ITK
AF-Q9Y2I8-F1-model_v4_0_pocket5_2_complex_refined_	3.13	Q9Y2I8	Q9Y2I8	WDR37
AF-Q15067-F1-model_v4_0_pocket21_0_complex_refined_	3.13	Q15067	Q15067	ACOX1
AF-O15118-F1-model_v4_0_pocket67_1_complex_refined_	3.13	O15118	O15118	NPC1
AF-P11229-F1-model_v4_0_pocket12_6_complex_refined_	3.13	P11229	P11229	CHRM1
AF-P39877-F1-model_v4_0_pocket3_0_complex_refined_	3.13	P39877	P39877	PLA2G5
AF-Q86V24-F1-model_v4_0_pocket5_1_complex_refined_	3.13	Q86V24	Q86V24	ADIPOR2
AF-O95696-F1-model_v4_2_pocket2_8_complex_	3.13	O95696	O95696	BRD1
AF-Q9NVH2-F1-model_v4_0_pocket14_9_complex_refined_	3.13	Q9NVH2	Q9NVH2	INTS7
AF-P56696-F1-model_v4_0_pocket3_6_complex_refined_	3.13	P56696	P56696	KCNQ4
AF-P02765-F1-model_v4_0_pocket5_5_complex_refined_	3.13	P02765	P02765	AHSG
AF-Q9BZ76-F1-model_v4_1_pocket7_2_complex_	3.13	Q9BZ76	Q9BZ76	CNTNAP3
AF-P30305-F1-model_v4_0_pocket1_4_complex_refined_	3.12	P30305	P30305	CDC25B
AF-P15848-F1-model_v4_0_pocket2_1_complex_refined_	3.12	P15848	P15848	ARSB
AF-O75443-F1-model_v4_1_pocket8_1_complex_	3.12	O75443	O75443	TECTA
AF-Q04727-F1-model_v4_0_pocket15_8_complex_	3.12	Q04727	Q04727	TLE4
AF-Q5M8T2-F1-model_v4_0_pocket8_3_complex_refined_	3.12	Q5M8T2	Q5M8T2	SLC35D3
AF-Q92793-F1-model_v4_0_pocket52_3_complex_	3.12	Q92793	Q92793	CREBBP
AF-P51810-F1-model_v4_0_pocket2_8_complex_refined_	3.12	P51810	P51810	GPR143
AF-Q8IYR2-F1-model_v4_0_pocket3_4_complex_refined_	3.12	Q8IYR2	Q8IYR2	SMYD4
AF-Q96RP8-F1-model_v4_0_pocket32_7_complex_refined_	3.12	Q96RP8	Q96RP8	KCNA7
AF-Q16625-F1-model_v4_0_pocket1_6_complex_	3.12	Q16625	Q16625	OCLN
AF-Q13286-F1-model_v4_0_pocket8_0_complex_refined_	3.12	Q13286	Q13286	CLN3
AF-Q9BXP8-F1-model_v4_2_pocket4_4_complex_refined_	3.12	Q9BXP8	Q9BXP8	PAPPA2
AF-Q9NVC3-F1-model_v4_0_pocket6_1_complex_	3.12	Q9NVC3	Q9NVC3	SLC38A7
AF-Q9BRQ3-F1-model_v4_0_pocket2_4_complex_refined_	3.12	Q9BRQ3	Q9BRQ3	NUDT22
AF-P35499-F1-model_v4_0_pocket69_6_complex_refined_	3.12	P35499	P35499	SCN4A
AF-Q9ULP9-F1-model_v4_0_pocket8_6_complex_refined_	3.12	Q9ULP9	Q9ULP9	TBC1D24
AF-Q9BZH6-F1-model_v4_0_pocket45_2_complex_	3.12	Q9BZH6	Q9BZH6	WDR11
AF-Q7Z2Z2-F1-model_v4_0_pocket7_4_complex_refined_	3.12	Q7Z2Z2	Q7Z2Z2	EFL1
AF-Q8NAN2-F1-model_v4_0_pocket23_9_complex_	3.12	Q8NAN2	Q8NAN2	MIGA1
AF-Q9H9Y4-F1-model_v4_0_pocket5_6_complex_refined_	3.12	Q9H9Y4	Q9H9Y4	GPN2
AF-Q9Y6A2-F1-model_v4_0_pocket1_1_complex_refined_	3.12	Q9Y6A2	Q9Y6A2	CYP46A1
AF-Q8IZX4-F1-model_v4_0_pocket4_1_complex_refined_	3.12	Q8IZX4	Q8IZX4	TAF1L
AF-Q9UP52-F1-model_v4_0_pocket39_1_complex_refined_	3.12	Q9UP52	Q9UP52	TFR2
AF-Q8NGI1-F1-model_v4_0_pocket17_0_complex_refined_	3.12	Q8NGI1	Q8NGI1	OR56B2
AF-Q6PGP7-F1-model_v4_1_pocket26_4_complex_refined_	3.12	Q6PGP7	Q6PGP7	SKIC3
AF-Q8NGC1-F1-model_v4_0_pocket27_1_complex_refined_	3.12	Q8NGC1	Q8NGC1	OR11G2
AF-P51665-F1-model_v4_0_pocket7_6_complex_	3.12	P51665	P51665	PSMD7
AF-Q8TE59-F1-model_v4_1_pocket1_6_complex_	3.12	Q8TE59	Q8TE59	ADAMTS19
AF-Q9UJF2-F1-model_v4_0_pocket25_5_complex_refined_	3.12	Q9UJF2	Q9UJF2	RASAL2
AF-Q5VWM3-F1-model_v4_0_pocket10_1_complex_refined_	3.12	Q5VWM3	Q5VWM3	PRAMEF18
AF-Q9NRR4-F1-model_v4_0_pocket25_0_complex_refined_	3.12	Q9NRR4	Q9NRR4	DROSHA
AF-O00295-F1-model_v4_0_pocket13_3_complex_refined_	3.12	O00295	O00295	TULP2
AF-Q6N021-F1-model_v4_0_pocket19_9_complex_	3.12	Q6N021	Q6N021	TET2
AF-O75093-F1-model_v4_4_pocket1_6_complex_refined_	3.12	O75093	O75093	SLIT1
AF-Q9BQI6-F1-model_v4_0_pocket45_8_complex_refined_	3.12	Q9BQI6	Q9BQI6	SLF1
AF-Q0VAM2-F1-model_v4_0_pocket36_6_complex_refined_	3.12	Q0VAM2	Q0VAM2	RASGEF1B
AF-Q08477-F1-model_v4_0_pocket12_3_complex_refined_	3.12	Q08477	Q08477	CYP4F3
AF-Q5JSH3-F1-model_v4_0_pocket24_7_complex_	3.12	Q5JSH3	Q5JSH3	WDR44
AF-Q8WUF5-F1-model_v4_0_pocket8_0_complex_	3.12	Q8WUF5	Q8WUF5	PPP1R13L
AF-Q96LU7-F1-model_v4_2_pocket5_8_complex_refined_	3.12	Q96LU7	Q96LU7	MYRFL
AF-P16152-F1-model_v4_0_pocket17_1_complex_refined_	3.12	P16152	P16152	CBR1
AF-Q8NDT2-F1-model_v4_1_pocket4_1_complex_refined_	3.12	Q8NDT2	Q8NDT2	RBM15B
AF-P14384-F1-model_v4_0_pocket1_3_complex_refined_	3.12	P14384	P14384	CPM
AF-P21128-F1-model_v4_0_pocket3_6_complex_refined_	3.12	P21128	P21128	ENDOU
AF-Q5JSL3-F1-model_v4_0_pocket24_7_complex_refined_	3.12	Q5JSL3	Q5JSL3	DOCK11
AF-Q9UJ98-F1-model_v4_0_pocket36_7_complex_refined_	3.12	Q9UJ98	Q9UJ98	STAG3
AF-Q9H343-F1-model_v4_0_pocket2_7_complex_refined_	3.12	Q9H343	Q9H343	OR51I1
AF-Q5FVE4-F1-model_v4_0_pocket3_0_complex_refined_	3.12	Q5FVE4	Q5FVE4	ACSBG2
AF-P06681-F1-model_v4_1_pocket8_9_complex_refined_	3.12	P06681	P06681	C2
AF-P09622-F1-model_v4_0_pocket26_5_complex_refined_	3.12	P09622	P09622	DLD
AF-Q9HC77-F1-model_v4_0_pocket1_4_complex_refined_	3.12	Q9HC77	Q9HC77	CPAP
AF-Q5SYB0-F1-model_v4_0_pocket11_7_complex_	3.12	Q5SYB0	Q5SYB0	FRMPD1
AF-Q8TDN1-F1-model_v4_0_pocket6_9_complex_refined_	3.12	Q8TDN1	Q8TDN1	KCNG4
AF-Q9HCM9-F1-model_v4_0_pocket2_5_complex_refined_	3.12	Q9HCM9	Q9HCM9	TRIM39
AF-Q9Y383-F1-model_v4_0_pocket3_3_complex_	3.12	Q9Y383	Q9Y383	LUC7L2
AF-Q9Y383-F1-model_v4_0_pocket3_2_complex_	3.12	Q9Y383	Q9Y383	LUC7L2
AF-P09543-F1-model_v4_0_pocket24_1_complex_	3.12	P09543	P09543	CNP
AF-Q2M3C6-F1-model_v4_0_pocket3_7_complex_	3.12	Q2M3C6	Q2M3C6	TMEM266
AF-O95405-F1-model_v4_0_pocket37_1_complex_	3.12	O95405	O95405	ZFYVE9
AF-Q9BXY5-F1-model_v4_0_pocket8_0_complex_	3.12	Q9BXY5	Q9BXY5	CAPS2
AF-B5ME19-F1-model_v4_0_pocket38_3_complex_refined_	3.12	B5ME19	B5ME19	EIF3CL
AF-Q9UNW8-F1-model_v4_0_pocket20_2_complex_refined_	3.12	Q9UNW8	Q9UNW8	GPR132
AF-P18825-F1-model_v4_0_pocket9_3_complex_	3.12	P18825	P18825	ADRA2C
AF-Q96LQ0-F1-model_v4_0_pocket3_7_complex_refined_	3.12	Q96LQ0	Q96LQ0	PPP1R36
AF-P40939-F1-model_v4_0_pocket27_5_complex_	3.12	P40939	P40939	HADHA
AF-P52824-F1-model_v4_0_pocket34_6_complex_refined_	3.12	P52824	P52824	DGKQ
AF-O00337-F1-model_v4_0_pocket30_8_complex_refined_	3.12	O00337	O00337	SLC28A1
AF-P14324-F1-model_v4_0_pocket23_3_complex_refined_	3.12	P14324	P14324	FDPS
AF-O75643-F1-model_v4_0_pocket95_8_complex_refined_	3.12	O75643	O75643	SNRNP200
AF-P25100-F1-model_v4_0_pocket31_1_complex_	3.12	P25100	P25100	ADRA1D
AF-Q9UBF8-F1-model_v4_0_pocket4_8_complex_	3.12	Q9UBF8	Q9UBF8	PI4KB
AF-Q8TC27-F1-model_v4_0_pocket2_5_complex_refined_	3.12	Q8TC27	Q8TC27	ADAM32
AF-Q5I0G3-F1-model_v4_1_pocket1_1_complex_refined_	3.12	Q5I0G3	Q5I0G3	MDH1B
AF-A6NDI0-F1-model_v4_0_pocket4_4_complex_refined_	3.12	A6NDI0	A6NDI0	TRIM49B
AF-Q8NHS2-F1-model_v4_0_pocket24_4_complex_refined_	3.12	Q8NHS2	Q8NHS2	GOT1L1
AF-Q2KHT3-F1-model_v4_0_pocket64_1_complex_refined_	3.12	Q2KHT3	Q2KHT3	CLEC16A
AF-C9JPN9-F1-model_v4_0_pocket10_0_complex_refined_	3.12	C9JPN9	C9JPN9	USP17L12
AF-Q9Y272-F1-model_v4_0_pocket9_8_complex_	3.12	Q9Y272	Q9Y272	RASD1
AF-Q01726-F1-model_v4_0_pocket12_9_complex_refined_	3.12	Q01726	Q01726	MC1R
AF-Q9NS82-F1-model_v4_0_pocket3_0_complex_refined_	3.12	Q9NS82	Q9NS82	SLC7A10
AF-Q2M389-F1-model_v4_1_pocket1_6_complex_refined_	3.12	Q2M389	Q2M389	WASHC4
AF-P0C881-F1-model_v4_1_pocket18_8_complex_refined_	3.12	P0C881	P0C881	RSPH10B
AF-Q495M3-F1-model_v4_0_pocket4_7_complex_refined_	3.12	Q495M3	Q495M3	SLC36A2
AF-Q9NQ94-F1-model_v4_0_pocket1_5_complex_refined_	3.12	Q9NQ94	Q9NQ94	A1CF
AF-Q8NET8-F1-model_v4_0_pocket54_5_complex_refined_	3.12	Q8NET8	Q8NET8	TRPV3
AF-A6NNM8-F1-model_v4_0_pocket33_9_complex_refined_	3.12	A6NNM8	A6NNM8	TTLL13
AF-A8MV23-F1-model_v4_0_pocket17_5_complex_refined_	3.12	A8MV23	A8MV23	SERPINE3
AF-P40939-F1-model_v4_0_pocket27_1_complex_refined_	3.12	P40939	P40939	HADHA
AF-P01024-F1-model_v4_0_pocket19_1_complex_	3.12	P01024	P01024	C3
AF-Q9NVC3-F1-model_v4_0_pocket6_2_complex_	3.12	Q9NVC3	Q9NVC3	SLC38A7
AF-P08172-F1-model_v4_0_pocket1_5_complex_	3.12	P08172	P08172	CHRM2
AF-A4D2G3-F1-model_v4_0_pocket14_4_complex_refined_	3.12	A4D2G3	A4D2G3	OR2A25
AF-Q3MJ13-F1-model_v4_0_pocket26_5_complex_refined_	3.12	Q3MJ13	Q3MJ13	WDR72
AF-Q92538-F1-model_v4_1_pocket17_1_complex_refined_	3.12	Q92538	Q92538	GBF1
AF-Q99567-F1-model_v4_0_pocket39_1_complex_refined_	3.12	Q99567	Q99567	NUP88
AF-A5LHX3-F1-model_v4_0_pocket11_0_complex_refined_	3.12	A5LHX3	A5LHX3	PSMB11
AF-Q9UKZ9-F1-model_v4_0_pocket1_9_complex_refined_	3.12	Q9UKZ9	Q9UKZ9	PCOLCE2
AF-P13569-F1-model_v4_0_pocket40_7_complex_	3.12	P13569	P13569	CFTR
AF-Q92621-F1-model_v4_0_pocket11_3_complex_refined_	3.12	Q92621	Q92621	NUP205
AF-Q9UHV5-F1-model_v4_0_pocket19_8_complex_refined_	3.12	Q9UHV5	Q9UHV5	RAPGEFL1
AF-Q9UBX2-F1-model_v4_0_pocket12_7_complex_refined_	3.12	Q9UBX2	Q9UBX2	DUX4
AF-Q13018-F1-model_v4_0_pocket56_5_complex_refined_	3.12	Q13018	Q13018	PLA2R1
AF-O95342-F1-model_v4_0_pocket75_8_complex_refined_	3.12	O95342	O95342	ABCB11
AF-Q6UXR4-F1-model_v4_0_pocket14_6_complex_	3.11	Q6UXR4	Q6UXR4	SERPINA13P
AF-Q6ZPD8-F1-model_v4_0_pocket17_1_complex_refined_	3.11	Q6ZPD8	Q6ZPD8	DGAT2L6
AF-P12821-F1-model_v4_1_pocket16_7_complex_	3.11	P12821	P12821	ACE
AF-Q92630-F1-model_v4_0_pocket3_3_complex_refined_	3.11	Q92630	Q92630	DYRK2
AF-Q6NUM6-F1-model_v4_0_pocket2_3_complex_	3.11	Q6NUM6	Q6NUM6	TYW1B
AF-Q9NWL6-F1-model_v4_0_pocket32_5_complex_refined_	3.11	Q9NWL6	Q9NWL6	ASNSD1
AF-Q96RA2-F1-model_v4_0_pocket17_5_complex_	3.11	Q96RA2	Q96RA2	OR7D2
AF-A4D2G3-F1-model_v4_0_pocket14_8_complex_refined_	3.11	A4D2G3	A4D2G3	OR2A25
AF-Q9UNW1-F1-model_v4_0_pocket20_6_complex_refined_	3.11	Q9UNW1	Q9UNW1	MINPP1
AF-P27338-F1-model_v4_0_pocket33_6_complex_refined_	3.11	P27338	P27338	MAOB
AF-Q5JSL3-F1-model_v4_0_pocket24_7_complex_	3.11	Q5JSL3	Q5JSL3	DOCK11
AF-P21675-F1-model_v4_0_pocket12_4_complex_refined_	3.11	P21675	P21675	TAF1
AF-Q8N7A1-F1-model_v4_0_pocket1_2_complex_refined_	3.11	Q8N7A1	Q8N7A1	KLHDC1
AF-Q9H808-F1-model_v4_0_pocket17_8_complex_	3.11	Q9H808	Q9H808	TLE6
AF-Q14155-F1-model_v4_0_pocket12_4_complex_refined_	3.11	Q14155	Q14155	ARHGEF7
AF-Q6PJ21-F1-model_v4_0_pocket7_6_complex_refined_	3.11	Q6PJ21	Q6PJ21	SPSB3
AF-Q8IY84-F1-model_v4_0_pocket24_2_complex_	3.11	Q8IY84	Q8IY84	NIM1K
AF-O95255-F1-model_v4_0_pocket4_2_complex_refined_	3.11	O95255	O95255	ABCC6
AF-P35241-F1-model_v4_0_pocket30_5_complex_	3.11	P35241	P35241	RDX
AF-P35241-F1-model_v4_0_pocket38_6_complex_refined_	3.11	P35241	P35241	RDX
AF-O95696-F1-model_v4_2_pocket2_9_complex_refined_	3.11	O95696	O95696	BRD1
AF-P58658-F1-model_v4_0_pocket3_8_complex_refined_	3.11	P58658	P58658	EVA1C
AF-Q92521-F1-model_v4_0_pocket9_5_complex_refined_	3.11	Q92521	Q92521	PIGB
AF-Q8WU76-F1-model_v4_0_pocket17_0_complex_refined_	3.11	Q8WU76	Q8WU76	SCFD2
AF-Q6PFW1-F1-model_v4_0_pocket57_0_complex_refined_	3.11	Q6PFW1	Q6PFW1	PPIP5K1
AF-P0C881-F1-model_v4_1_pocket18_4_complex_refined_	3.11	P0C881	P0C881	RSPH10B
AF-O43151-F1-model_v4_0_pocket2_0_complex_	3.11	O43151	O43151	TET3
AF-A0A0B4J2E5-F1-model_v4_0_pocket54_7_complex_	3.11	A0A0B4J2E5	A0A0B4J2E5	#N/A
AF-Q7Z2Y8-F1-model_v4_0_pocket48_3_complex_refined_	3.11	Q7Z2Y8	Q7Z2Y8	GVINP1
AF-Q7Z601-F1-model_v4_0_pocket20_9_complex_refined_	3.11	Q7Z601	Q7Z601	GPR142
AF-Q5SRE5-F1-model_v4_1_pocket3_0_complex_refined_	3.11	Q5SRE5	Q5SRE5	NUP188
AF-A8K7I4-F1-model_v4_0_pocket20_0_complex_	3.11	A8K7I4	A8K7I4	CLCA1
AF-P30511-F1-model_v4_0_pocket5_8_complex_refined_	3.11	P30511	P30511	HLA-F
AF-Q9NWL6-F1-model_v4_0_pocket32_1_complex_refined_	3.11	Q9NWL6	Q9NWL6	ASNSD1
AF-P78540-F1-model_v4_0_pocket2_0_complex_refined_	3.11	P78540	P78540	ARG2
AF-Q86SG6-F1-model_v4_0_pocket27_3_complex_refined_	3.11	Q86SG6	Q86SG6	NEK8
AF-Q5FWE3-F1-model_v4_0_pocket17_4_complex_refined_	3.11	Q5FWE3	Q5FWE3	PRRT3
AF-P25929-F1-model_v4_0_pocket1_3_complex_	3.11	P25929	P25929	NPY1R
AF-Q9BQT9-F1-model_v4_0_pocket25_0_complex_	3.11	Q9BQT9	Q9BQT9	CLSTN3
AF-P43155-F1-model_v4_0_pocket6_2_complex_	3.11	P43155	P43155	CRAT
AF-Q9ULT8-F1-model_v4_2_pocket2_4_complex_refined_	3.11	Q9ULT8	Q9ULT8	HECTD1
AF-Q9UH99-F1-model_v4_0_pocket2_2_complex_refined_	3.11	Q9UH99	Q9UH99	SUN2
AF-Q9Y237-F1-model_v4_0_pocket1_2_complex_	3.11	Q9Y237	Q9Y237	PIN4
AF-Q15349-F1-model_v4_1_pocket6_5_complex_refined_	3.11	Q15349	Q15349	RPS6KA2
AF-P03952-F1-model_v4_0_pocket12_4_complex_refined_	3.11	P03952	P03952	KLKB1
AF-P29120-F1-model_v4_0_pocket15_9_complex_refined_	3.11	P29120	P29120	PCSK1
AF-Q8IWV8-F1-model_v4_1_pocket36_0_complex_refined_	3.11	Q8IWV8	Q8IWV8	UBR2
AF-Q6DT37-F1-model_v4_0_pocket11_1_complex_	3.11	Q6DT37	Q6DT37	CDC42BPG
AF-P07911-F1-model_v4_0_pocket5_5_complex_refined_	3.11	P07911	P07911	UMOD
AF-O00429-F1-model_v4_0_pocket18_1_complex_refined_	3.11	O00429	O00429	DNM1L
AF-O95007-F1-model_v4_0_pocket6_5_complex_refined_	3.11	O95007	O95007	OR6B1
AF-Q86TV6-F1-model_v4_0_pocket40_6_complex_refined_	3.11	Q86TV6	Q86TV6	TTC7B
AF-C9J798-F1-model_v4_0_pocket32_8_complex_refined_	3.11	C9J798	C9J798	RASA4B
AF-Q96MV8-F1-model_v4_0_pocket14_2_complex_refined_	3.11	Q96MV8	Q96MV8	ZDHHC15
AF-P11245-F1-model_v4_0_pocket3_8_complex_refined_	3.11	P11245	P11245	NAT2
AF-Q8NGC4-F1-model_v4_0_pocket1_6_complex_refined_	3.11	Q8NGC4	Q8NGC4	OR10G3
AF-Q92508-F1-model_v4_1_pocket1_6_complex_refined_	3.11	Q92508	Q92508	PIEZO1
AF-Q9BWH6-F1-model_v4_0_pocket58_6_complex_refined_	3.11	Q9BWH6	Q9BWH6	RPAP1
AF-Q8NGG0-F1-model_v4_0_pocket2_7_complex_refined_	3.11	Q8NGG0	Q8NGG0	OR8J3
AF-Q13017-F1-model_v4_0_pocket20_6_complex_refined_	3.11	Q13017	Q13017	ARHGAP5
AF-Q8IV45-F1-model_v4_0_pocket8_5_complex_refined_	3.11	Q8IV45	Q8IV45	UNC5CL
AF-P25090-F1-model_v4_0_pocket1_5_complex_	3.11	P25090	P25090	FPR2
AF-Q86UA1-F1-model_v4_0_pocket31_7_complex_refined_	3.11	Q86UA1	Q86UA1	PRPF39
AF-P27361-F1-model_v4_0_pocket2_0_complex_refined_	3.11	P27361	P27361	MAPK3
AF-O14829-F1-model_v4_0_pocket25_8_complex_refined_	3.11	O14829	O14829	PPEF1
AF-Q9UQF2-F1-model_v4_0_pocket18_7_complex_refined_	3.11	Q9UQF2	Q9UQF2	MAPK8IP1
AF-Q9Y2K9-F1-model_v4_0_pocket25_8_complex_	3.11	Q9Y2K9	Q9Y2K9	STXBP5L
AF-O43390-F1-model_v4_0_pocket1_2_complex_	3.11	O43390	O43390	HNRNPR
AF-Q9BZQ6-F1-model_v4_0_pocket21_3_complex_	3.11	Q9BZQ6	Q9BZQ6	EDEM3
AF-Q9C091-F1-model_v4_0_pocket64_1_complex_refined_	3.11	Q9C091	Q9C091	GREB1L
AF-P78380-F1-model_v4_0_pocket4_8_complex_refined_	3.11	P78380	P78380	OLR1
AF-Q6P2Q9-F1-model_v4_0_pocket151_1_complex_refined_	3.11	Q6P2Q9	Q6P2Q9	PRPF8
AF-Q49AN0-F1-model_v4_0_pocket28_8_complex_	3.11	Q49AN0	Q49AN0	CRY2
[truncated: 8,001 more rows]
