# Supplementary material for: Ginkgolide A enhances cardiomyocyte differentiation from pluripotent stem cells by targeting cytochrome c to attenuate intrinsic apoptosis
Source: J Biol Chem. 2026 Jun 6;302(7):113224. doi: 10.1016/j.jbc.2026.113224 (PMC13330671; doi:10.1016/j.jbc.2026.113224)
Supplement: Supplementary_table_4 [file mmc4.csv]

#Term	Database	ID	Input number	Background number	P-Value	Corrected P-Value	Input	Hyperlink
apoptotic process	Gene Ontology	GO:0006915	39	546	4.26E-05	0.00106207	CYFIP2|ERCC2|EI24|CASP12|ADAM15|CCAR1|NCKAP1|TCTN3|USP17L24|ESPL1|JADE1|CASR|DLC1|FBXO10|DAPK1|EPB41L3|ITGB2|RRAGA|TRAF7|UNC5B|PKN2|SH3GLB1|TEP1|MCM2|TNFRSF11B|THOC6|RACK1|SEMA3A|RPS6KA1|CASP4|G2E3|PDCD2|SPIN2B|SFRP5|GZMH|TCIRG1|PPP1R13L|PRKD1|GAS6	http://amigo.geneontology.org/amigo/term/GO:0006915
positive regulation of apoptotic process	Gene Ontology	GO:0043065	25	335	0.000525771	0.007573502	SPHK2|CAMK1D|PDGFRB|ANO6|NTSR1|GPLD1|TXNIP|CCAR1|MOAP1|CYCS|APH1B|SLC9A1|TCTN3|NTRK3|ALDH1A3|PDCD2|DAPK1|CALHM2|DAB2IP|HGF|NCSTN|RACK1|DNAJA1|OSGIN1|UBC|LPAR1	http://amigo.geneontology.org/amigo/term/GO:0043065
negative regulation of epithelial cell proliferation	Gene Ontology	GO:0050680	8	60	0.001907195	0.019401963	TGFB1|TEP1|IFT80|IFT172|DAB2IP|RB1|IFT122|NLRC3	http://amigo.geneontology.org/amigo/term/GO:0050680
positive regulation of cell population proliferation	Gene Ontology	GO:0008284	30	501	0.004008232	0.03191436	PTH1R|SPHK2|PTK2|TGFB1|IL6ST|LAMC2|INSR|CCAR1|PDGFA|FSHB|PRAMEF27|NTRK3|FGF19|CASR|TNS3|PDGFRB|ERBB3|TEP1|ERBB4|FER|TNFRSF11A|RPS4X|SHMT2|SRPK2|F2|PRAMEF18|LRP5|TCIRG1|AGTR2|GLP2R	http://amigo.geneontology.org/amigo/term/GO:0008284
positive regulation of endothelial cell proliferation	Gene Ontology	GO:0001938	8	73	0.005682782	0.041045921	RPTOR|PLXNB3|ACVRL1|DYSF|PRKACA|NELL1|RICTOR|PRKD1	http://amigo.geneontology.org/amigo/term/GO:0001938
cell division	Gene Ontology	GO:0051301	36	346	3.02E-08	2.21E-06	SAC3D1|KLHL21|SEH1L|CDT1|DSN1|USP9X|CCNT1|CCNT2|GNAI1|RUVBL1|KNTC1|SMC4|RB1|NUP43|MARK4|CDC25C|LIG3|EPB41L2|FIGN|CDC25A|PKN2|NCAPD3|STAG2|ANAPC1|PIK3C3|KLHL9|FSD1|RCC2|LLGL2|BRSK2|NSUN2|CDC23|CCNY|KIF13A|KATNA1|CCNK	http://amigo.geneontology.org/amigo/term/GO:0051301
regulation of cell division	Gene Ontology	GO:0051302	3	9	0.006535787	0.044868301	FSD1|RBL2|RACK1	http://amigo.geneontology.org/amigo/term/GO:0051302
Oxytocin signaling pathway	KEGG PATHWAY	hsa04921	25	153	1.53E-09	1.60E-07	NFATC4|CAMK1D|PLA2G4B|GNAI1|CACNA1C|CACNA1F|PIK3R6|PIK3R5|PPP1R12B|PPP1R12C|TRPM2|PLCB1|PRKACB|CACNA2D2|ITPR3|ADCY4|KCNJ6|ADCY2|GNAS|ADCY9|CAMKK2|PRKACA|OXTR|CACNG2|CACNG3	http://www.genome.jp/kegg-bin/show_pathway?hsa04921/hsa:5021%09red/hsa:9254%09red/hsa:23236%09red/hsa:54776%09red/hsa:5578%09red/hsa:4776%09red/hsa:7226%09red/hsa:196883%09red/hsa:108%09red/hsa:146850%09red/hsa:778%09red/hsa:775%09red/hsa:10645%09red/hsa:3710%09red/hsa:4660%09red/hsa:10369%09red/hsa:10368%09red/hsa:57118%09red/hsa:100137049%09red/hsa:2770%09red/hsa:23533%09red/hsa:2778%09red/hsa:…
